# Supplementary material for: Natural variation at qHd1 affects heading date acceleration at high temperatures with pleiotropism for yield traits in rice
Source: BMC Plant Biol. 2018 Jun 7;18:112. doi: 10.1186/s12870-018-1330-5 (PMC5992824; doi:10.1186/s12870-018-1330-5)
Supplement: Supplementary file 3 — Table S1. Three collections of Chinese indica rice varieties tested in this study. (XLSX 17 kb) [file 12870_2018_1330_MOESM3_ESM.xlsx]

## Sheet: List
	Table S1 Three collections of Chinese indica rice varieties tested in this study.
	Variety name	Variety name	Type	Bred time	Collection criteria					9.5-kb Insertionf
	in Chinese	in English			1950s-1980sc	1990-1999a	2000-2014b	Offspring of Jiayu 253d	Offspring of Zhongxuan 181e
	The 1st collection
1	陆财号	Lucaihao	Early	1948	√					Y
2	莲塘早	Liantangzao	Early	1952	√					Y
3	广场13	Guangchang 13	Early	1953	√					Y
4	矮脚南特	Aijiaonante	Early	1956	√					Y
5	矮南早1号	Ainanzao 1	Early	1964	√					Y
6	圭陆矮8号	Guiluai 8	Early	1965	√					Y
7	红梅早	Hongmeizao	Early	1968	√					Y
8	珍汕97	Zhenshan 97	Early	1968	√					Y
9	珍龙13	Zhenlong 13	Early	1970	√					Y
10	竹莲矮	Zulianai	Early	1971	√					Y
11	庆莲16	Qinglian 16	Early	1977	√					Y
12	辐8-1	Fu 8-1	Early	1984	√					N
13	雷火占	Leihuozhan	Early	-	√					Y
	The 2nd collection
14	先锋1号	Xianfeng 1	Early	1966		√				Y
15	广陆矮4号	Guangluai 4	Early	1966		√				Y
16	二九青	Erjiuqing	Early	1969		√				Y
17	湘矮早9号	Xiangaizao 9	Early	1970		√				Y
18	红410	Hong 410	Early	1971		√				Y
19	原丰早	Yuanfengzao	Early	1973		√				Y
20	青秆黄	Qingganhuang	Early	1976		√				Y
21	竹系26	Zhuxi 26	Early	1976		√				Y
22	鄂早7号	Erzao 7	Early	1979		√				Y
23	鄂早6号	Erzao 6	Early	1979		√				Y
24	湘早籼3号	Xiangzaoxian 3	Early	1979		√				Y
25	78130	78130	Early	1980		√				Y
26	二九丰	Erjiufeng	Early	1980		√				N
27	浙辐802	Zhefu 802	Early	1980		√				Y
28	79106	79106	Early	1981		√				Y
29	七桂早25	Qiguizao 25	Early	1981		√				Y
30	湘早籼1号	Xiangzaoxian 1	Early	1981		√				Y
31	中83-49	Zhong 83-49	Early	1982		√				Y
32	早莲31	Zaolian 31	Early	1983		√				Y
33	泸红早1号	Luhongzao 1	Early	1983		√				Y
34	湘早籼6号	Xiangzaoxian 6	Early	1984		√				Y
35	湘早籼13	Xiangzaoxian 13	Early	1985		√				Y
36	浙852	Zhe 852	Early	1985		√				Y
37	湘早籼7号	Xiangzaoxian 7	Early	1986		√				Y
38	中156	Zhong 156	Early	1986		√				Y
39	浙733	Zhe 733	Early	1986		√				N
40	中86-44	Zhong 86-44	Early	1986		√				Y
41	浙辐7号	Zhefu 7	Early	1987		√				Y
42	赣早籼26	Ganzaoxian 26	Early	1988		√				Y
43	嘉育293	Jiayu 293	Early	1988		√				Y
44	湘早籼17	Xiangzaoxian 17	Early	1989		√				Y
45	湘早籼19	Xiangzaoxian 19	Early	1989		√				Y
46	舟903	Zhou 903	Early	1989		√	√			Y
47	湘早籼24	Xiangzaoxian 24	Early	1991		√	√			Y
48	浙辐218	Zhefu 218	Early	1991		√				Y
49	赣早籼37	Ganzaoxian 37	Early	1992		√	√			N
50	中优早81	Zhongyouzao 81	Early	1992		√	√			Y
51	嘉育948	Jiayu 948	Early	1994		√	√			N
52	中丝2号	Zhongsi 2	Early	1995			√			Y
53	佳禾早占	Jiahezaozhan	Early	1996			√			Y
54	湘早籼32	Xiangzaoxian 32	Early	1996			√			Y
55	佳辐占	Jiafuzhan	Early	2000			√			Y
56	鄂早18	Erzao 18	Early	2000			√			Y
57	湘早籼45	Xiangzaoxian 45	Early	2001			√			Y
58	中早33	Zhongzao 33	Early	2003			√			Y
59	中嘉早17	Zhongjiazao 17	Early	2004			√	√	√	Y
60	中早39	Zhongzao 39	Early	2006			√	√		Y
61	湘早籼42	Xiangzaoxian 42	Early	-			√			N
62	南京11	Nanjing 11	Middle	1968		√				Y
63	广二104	Guanger 104	Middle	1976		√				Y
64	桂朝2号	Guichao 2	Middle	1976		√				N
65	桂朝13	Guichao 13	Middle	1977		√				N
66	双桂36	Shuanggui 36	Middle	1979		√				N
67	双桂1号	Shuanggui 1	Middle	1979		√				N
68	扬稻2号	Yangdao 2	Middle	1981		√				N
69	三二矮	Sanerai	Middle	1983		√				N
70	特青	Teqing	Middle	1984		√				N
71	双朝25	Shuangchao 25	Middle	1986		√				N
72	珍桂矮	Zhenguiai	Middle	1987		√	√			N
73	七山占	Qishanzhan	Middle	1988		√				N
74	特籼占13	Texianzhan 13	Middle	1993		√				N
75	扬稻6号	Yangdao 6	Middle	1993			√			Y
76	特籼占25	Texianzhan 25	Middle	1994			√			N
77	马坝银占	Mabayinzhan	Middle	1997			√			N
78	丰华占	Fenghuazhan	Middle	1998			√			N
79	齐粒丝苗	Qilisimiao	Middle	2000			√			N
80	黄华占	Huanghuazhan	Middle	2002			√			N
81	粤晶丝苗2号	Yuejingsimiao 2	Middle	2004			√			N
82	粳籼89	Jingxian 89	Middle	-		√				N
83	籼小占	Xianxiaozhan	Middle	-			√			N
84	满仓515	Mancang 515	Middle	-		√				N
85	粤香占	Yuexiangzhan	Middle	-			√			N
86	包选2号	Baoxuan 2	Late	1968		√				N
87	余赤231-8	Yuchi 231-8	Late	1975		√				Y
88	湘晚籼1号	Xiangwanxian 1	Late	1981		√				N
89	秋桂矮11	Qiuguiai 11	Late	1982		√				N
90	湘晚籼3号	Xiangwanxian 3	Late	1987		√				N
91	湘晚籼9号	Xiangwanxian 9	Late	1991		√	√			Y
92	赣晚籼30	Ganwanxian 30	Late	1992			√			N
93	玉针香	Yuzhenxiang	Late	2004			√			N
94	桂农占	Guinongzhan	Late	-		√	√			N
95	湘晚籼17	Xiangwanxian 17	Late	-			√			N
	The 3rd collection
96	嘉育253	Jiayu 253	Early							Y
97	中早35	Zhongzao 35	Early					√		Y
98	中组7号	Zhongzu 7	Early					√		Y
99	嘉育67	Jiayu 67	Early					√	√	Y
100	嘉育66	Jiayu 66	Early					√		Y
101	台早518	Taizao 518	Early					√		Y
102	嘉早311	Jiazao 311	Early					√		Y
103	中冷23	Zhongleng 23	Early					√		Y
104	中嘉早32	Zhongjiazao 32	Early					√		Y
105	中选181	Zhongxuan 181	Early							Y
106	中早31	Zhongzao 31	Early						√	Y
107	中早38	Zhongzao 38	Early						√	Y
108	中选056	Zhongxuan 056	Early						√	Y
109	中早25	Zhongzao 25	Early						√	Y
	avarieties that were in the top 15 of annual planted area for at least one year during 1990-1999.
	bvarieties that were planted for 66.7 thousand hectare or more for at least one year during 2000-2014.
	c varieties that were major varieties from 1950s to the 1980s, having a annual planting area of at least 66.7 thousand hectare for a long time.
	dvarieties derived from Jiayu 253, which was released after 2000 for the double cropping rice area in the middle and lower reaches of the Yangtze River.
	evarieties derived from Zhongxuan 181, which was released after 2000 for the double cropping rice area in the middle and lower reaches of the Yangtze River.
	fwether or not the variety contains the 9.5-kb insertion in the 1st intron of OsMADS51. Y, contain; N, not contain.
