# Supplementary material for: Natural variation at qHd1 affects heading date acceleration at high temperatures with pleiotropism for yield traits in rice
Source: BMC Plant Biol. 2018 Jun 7;18:112. doi: 10.1186/s12870-018-1330-5 (PMC5992824; doi:10.1186/s12870-018-1330-5)
Supplement: Supplementary file 7 — Table S3. Differentially expressed genes detected by RNA-seq in high- and low-temperature treatment, classified by regulation direction and ranked by log2FC. (XLSX 118 kb) [file 12870_2018_1330_MOESM7_ESM.xlsx]

## Sheet: DEGs detected by RNA-seq
Table S3 Differentially expressed genes detected by RNA-seq in high- and low-temperature treatment, classified by regulation direction and ranked by log2FC.
Treatment	Regulated	Gene id	FDR	log2FC	Count					FPKM				COG_class	COG_class_annotation	GO_annotation	KEGG_annotation	KEGG_pathway_annotation	KOG_class	KOG_class_annotation	Pfam_annotation	Swiss-Prot_annotation	eggNOG_class	eggNOG_class_annotation	NR_annotation
					NIL-MY46-Rep1	NIL-MY46-Rep2	NIL-ZS97-Rep1	NIL-ZS97-Rep2		NIL-MY46-Rep1	NIL-MY46-Rep2	NIL-ZS97-Rep1	NIL-ZS97-Rep2
High temperature	Up	*Os03g0164400	3.05084e-10	Undefined	0	0	33	46		4.874e-05	4.21408e-05	0.499401	0.617355	--	--	Molecular Function: nucleic acid binding (GO:0003676);; Biological Process: proteolysis (GO:0006508);; Molecular Function: cysteine-type peptidase activity (GO:0008234);; Molecular Function: zinc ion binding (GO:0008270);;	--	--	--	--	MULE transposase domain;; FAR1 DNA-binding domain;; Transposase, Mutator family	Protein FAR1-RELATED SEQUENCE 5 GN=FRS5 OS=Arabidopsis thaliana (Mouse-ear cress) PE=2 SV=1	S	Function unknown	transposon protein, putative, unclassified, expressed [Oryza sativa Japonica Group]
		Os01g0788500	2.68268e-13	Undefined	0	0	53	74		0.00123889	0.00154542	0.835758	1.13257	--	--	Molecular Function: ATP binding (GO:0005524);; Biological Process: defense response (GO:0006952);; Molecular Function: nucleoside-triphosphatase activity (GO:0017111);; Molecular Function: ADP binding (GO:0043531);;	K13459|0|osa:4325862|Os01g0788500; K13459 disease resistance protein RPS2 (A)	Plant-pathogen interaction (ko04626)	[T]	Signal transduction mechanisms	NB-ARC domain;; Leucine rich repeat;; Leucine Rich repeats (2 copies)	Disease resistance protein RPS2 GN=RPS2 OS=Arabidopsis thaliana (Mouse-ear cress) PE=1 SV=1	T	Signal transduction mechanisms	Os01g0788500 [Oryza sativa Japonica Group]
		Os04g0604300	3.58044e-21	7.44842	1	0	93	79		0.0744601	0	6.75338	5.94541	[G]	Carbohydrate transport and metabolism	Molecular Function: hydrolase activity, hydrolyzing O-glycosyl compounds (GO:0004553);; Cellular Component: cell wall (GO:0005618);; Biological Process: cellular glucan metabolic process (GO:0006073);; Cellular Component: cytoplasmic membrane-bounded vesicle (GO:0016023);; Molecular Function: xyloglucan:xyloglucosyl transferase activity (GO:0016762);; Cellular Component: apoplast (GO:0048046);;	--	--	--	--	Glycosyl hydrolases family 16;; Xyloglucan endo-transglycosylase (XET) C-terminus	Xyloglucan endotransglucosylase/hydrolase protein 24 (Precursor) GN=At4g30270 OS=Arabidopsis thaliana (Mouse-ear cress) PE=1 SV=2	R	General function prediction only	Os04g0604300 [Oryza sativa Japonica Group]
		Os04g0572400	0.00161504	6.39758	2	0	112	54		0.30747	0	17.219	8.70716	--	--	Molecular Function: DNA binding (GO:0003677);; Molecular Function: sequence-specific DNA binding transcription factor activity (GO:0003700);; Cellular Component: nucleus (GO:0005634);; Biological Process: regulation of transcription, DNA-templated (GO:0006355);; Biological Process: response to water deprivation (GO:0009414);; Biological Process: cold acclimation (GO:0009631);;	--	--	--	--	AP2 domain	Dehydration-responsive element-binding protein 1E GN=OSJNBa0019K04.2 OS=Oryza sativa subsp. japonica (Rice) PE=2 SV=1	K	Transcription	transcription factor [Oryza sativa Japonica Group]
		Os03g0734500	4.43258e-08	5.71219	0	3	94	62		0	0.597733	16.2047	10.9257	--	--	--	--	--	--	--	--	--	S	Function unknown	hypothetical protein OsJ_12475 [Oryza sativa Japonica Group]
		Os09g0522100	0.00171565	5.59934	4	1	160	79		0.652925	0.181166	26.2635	13.5679	--	--	Molecular Function: DNA binding (GO:0003677);; Molecular Function: sequence-specific DNA binding transcription factor activity (GO:0003700);; Cellular Component: nucleus (GO:0005634);; Biological Process: regulation of transcription, DNA-templated (GO:0006355);; Biological Process: response to stress (GO:0006950);; Cellular Component: plastid (GO:0009536);;	--	--	--	--	AP2 domain	Dehydration-responsive element-binding protein 1H GN=OSJNOa273B05.9 OS=Oryza sativa subsp. japonica (Rice) PE=3 SV=1	K	Transcription	putative CBF3-like protein [Oryza sativa Japonica Group]
		Os07g0566150	0.000709455	4.2149	7	12	223	126		0.846469	1.34618	27.5336	16.1496	--	--	--	--	--	--	--	--	--	--	--	hypothetical protein OsI_26507 [Oryza sativa Indica Group]
		Os05g0552800	5.97083e-08	3.68598	17	19	270	188		2.17602	2.3165	34.5211	24.6125	--	--	--	--	--	--	--	Domain of unknown function (DUF4228)	--	S	Function unknown	unnamed protein product [Oryza sativa Japonica Group]
		Os01g0652100	1.39768e-06	3.64085	7	0	40	46		0.131207	0	0.765282	0.85101	--	--	Cellular Component: vacuole (GO:0005773);;	--	--	--	--	GDSL/SGNH-like Acyl-Esterase family found in Pmr5 and Cas1p;; PMR5 N terminal Domain	Protein trichome birefringence-like 38 GN=TBL38 OS=Arabidopsis thaliana (Mouse-ear cress) PE=2 SV=1	R	General function prediction only	Os01g0652100 [Oryza sativa Japonica Group]
		Os01g0195300	0.00316179	3.53545	6	1	50	30		0.737343	0.138115	6.18862	3.89449	--	--	--	--	--	--	--	--	--	S	Function unknown	hypothetical protein OsI_00754 [Oryza sativa Indica Group]
		Os01g0927300	0.00317812	3.35602	6	3	34	57		0.497963	0.297386	2.42624	4.30943	--	--	Biological Process: metal ion transport (GO:0030001);; Molecular Function: metal ion binding (GO:0046872);;	--	--	--	--	Heavy-metal-associated domain	--	R	General function prediction only	hypothetical protein OsI_05024 [Oryza sativa Indica Group]
		Os02g0794500	0.00341572	3.2854	11	2	47	78		0.329391	0.0732503	1.42105	2.24249	[E]	Amino acid transport and metabolism	Molecular Function: serine-type carboxypeptidase activity (GO:0004185);; Cellular Component: extracellular space (GO:0005615);; Biological Process: proteolysis (GO:0006508);; Biological Process: brassinosteroid mediated signaling pathway (GO:0009742);; Cellular Component: cytoplasmic membrane-bounded vesicle (GO:0016023);;	K16297|0|osa:4330996|Os02g0794500; K16297 serine carboxypeptidase-like clade II [EC:3.4.16.-] (A)	--	[OE]	Posttranslational modification, protein turnover, chaperones;; Amino acid transport and metabolism	Serine carboxypeptidase	--	O	Posttranslational modification, protein turnover, chaperones	hypothetical protein OsI_09265 [Oryza sativa Indica Group]
		Os01g0270501	3.31631e-05	3.2471	13	1	54	77		1.63109	0.14381	6.78197	9.71756	--	--	Molecular Function: peroxidase activity (GO:0004601);; Biological Process: response to oxidative stress (GO:0006979);; Cellular Component: cytoplasmic membrane-bounded vesicle (GO:0016023);; Molecular Function: heme binding (GO:0020037);; Molecular Function: metal ion binding (GO:0046872);; Biological Process: oxidation-reduction process (GO:0055114);;	--	--	--	--	Peroxidase	Peroxidase 15 {ECO:0000303|PubMed:17936696} (Precursor) OS=Ipomoea batatas (Sweet potato) PE=1 SV=1	R	General function prediction only	Os01g0270300 [Oryza sativa Japonica Group]
		Os06g0532101	0.000665697	3.23732	2	4	27	29		0.116885	0.273787	1.58722	1.69887	--	--	Cellular Component: cell wall (GO:0005618);; Cellular Component: vacuole (GO:0005773);; Biological Process: lipid metabolic process (GO:0006629);; Molecular Function: hydrolase activity, acting on ester bonds (GO:0016788);;	--	--	--	--	--	GDSL esterase/lipase At5g45910 (Precursor) GN=At5g45910 OS=Arabidopsis thaliana (Mouse-ear cress) PE=2 SV=1	I	Lipid transport and metabolism	hypothetical protein OsI_23235 [Oryza sativa Indica Group]
		Os09g0385700	6.2439e-05	3.23128	6	8	78	52		0.799666	1.04518	10.4784	7.23879	--	--	Biological Process: protein targeting to membrane (GO:0006612);; Molecular Function: zinc ion binding (GO:0008270);; Biological Process: toxin catabolic process (GO:0009407);; Biological Process: response to water deprivation (GO:0009414);; Biological Process: response to wounding (GO:0009611);; Biological Process: response to ethylene (GO:0009723);; Biological Process: response to auxin (GO:0009…	--	--	[R]	General function prediction only	AN1-like Zinc finger	Zinc finger AN1 domain-containing stress-associated protein 17 GN=OSJNBa0048A13.10 OS=Oryza sativa subsp. japonica (Rice) PE=2 SV=1	R	General function prediction only	Os09g0385700 [Oryza sativa Japonica Group]
		*Os03g0411900	2.20471e-05	3.19219	15	0	78	57		0.442323	2.97092e-25	2.23158	1.63029	--	--	Molecular Function: nucleic acid binding (GO:0003676);; Cellular Component: nucleus (GO:0005634);; Cellular Component: mitochondrion (GO:0005739);; Cellular Component: plastid (GO:0009536);; Biological Process: DNA integration (GO:0015074);;	--	--	--	--	--	--	L	Replication, recombination and repair	Os03g0411900 [Oryza sativa Japonica Group]
		Os05g0457300	4.01851e-08	3.13054	5	10	69	61		0.350008	0.647166	4.3857	3.90253	--	--	--	--	--	[T]	Signal transduction mechanisms	--	Probable protein phosphatase 2C 49 OS=Oryza sativa subsp. japonica (Rice) PE=3 SV=1	T	Signal transduction mechanisms	RecName: Full=Probable protein phosphatase 2C 49; Short=OsPP2C49 [Oryza sativa Japonica Group]
		Os01g0631800	2.77764e-05	3.10906	6	9	76	52		0.536344	0.835245	6.88271	4.72376	--	--	--	--	--	--	--	--	--	S	Function unknown	Os01g0631800 [Oryza sativa Japonica Group]
		Os06g0156650	0.00228801	3.02174	25	0	79	121		1.69909	0	5.29513	8.28693	--	--	Biological Process: lipid metabolic process (GO:0006629);; Cellular Component: cytoplasmic membrane-bounded vesicle (GO:0016023);; Molecular Function: hydrolase activity, acting on ester bonds (GO:0016788);;	--	--	--	--	GDSL-like Lipase/Acylhydrolase	GDSL esterase/lipase At5g45910 (Precursor) GN=At5g45910 OS=Arabidopsis thaliana (Mouse-ear cress) PE=2 SV=1	R	General function prediction only	hypothetical protein OsJ_20183 [Oryza sativa Japonica Group]
		Os06g0697000	1.87772e-05	2.95094	69	20	279	400		4.28439	1.70423	21.8286	28.1758	--	--	Molecular Function: hydrolase activity, hydrolyzing O-glycosyl compounds (GO:0004553);; Cellular Component: plasma membrane (GO:0005886);; Biological Process: aging (GO:0007568);; Biological Process: response to heat (GO:0009408);; Biological Process: response to cold (GO:0009409);; Cellular Component: plant-type cell wall (GO:0009505);; Biological Process: response to mechanical stimulus (GO:000…	K08235|0|osa:4341944|Os06g0697000; K08235 xyloglucan:xyloglucosyl transferase [EC:2.4.1.207] (A)	--	--	--	Glycosyl hydrolases family 16;; Xyloglucan endo-transglycosylase (XET) C-terminus	Probable xyloglucan endotransglucosylase/hydrolase protein 25 (Precursor) GN=MUA2.12 OS=Arabidopsis thaliana (Mouse-ear cress) PE=2 SV=2	R	General function prediction only	Os06g0697000 [Oryza sativa Japonica Group]
		Os01g0799500	0.00012912	2.94508	7	3	44	32		0.398678	0.195991	2.54437	1.89062	[L]	Replication, recombination and repair	Biological Process: base-excision repair (GO:0006284);; Molecular Function: DNA-3-methyladenine glycosylase activity (GO:0008725);;	K01246|0|osa:4327631|Os01g0799500; K01246 DNA-3-methyladenine glycosylase I [EC:3.2.2.20] (A)	Base excision repair (ko03410)	--	--	Methyladenine glycosylase	--	L	Replication, recombination and repair	Os01g0799500 [Oryza sativa Japonica Group]
		Os03g0806800	0.000349053	2.76317	2	9	31	43		0.357722	1.60851	4.68155	5.64842	--	--	Cellular Component: mitochondrion (GO:0005739);;	--	--	--	--	--	--	S	Function unknown	Os03g0806800 [Oryza sativa Japonica Group]
		Os06g0547400	5.68965e-06	2.75838	25	2	100	80		1.79823	0.165035	7.20645	5.85015	--	--	Molecular Function: peroxidase activity (GO:0004601);; Biological Process: response to oxidative stress (GO:0006979);; Cellular Component: cytoplasmic membrane-bounded vesicle (GO:0016023);; Molecular Function: heme binding (GO:0020037);; Molecular Function: metal ion binding (GO:0046872);; Biological Process: oxidation-reduction process (GO:0055114);;	K00430|0|osa:4341249|Os06g0547400; K00430 peroxidase [EC:1.11.1.7] (A)	Phenylalanine metabolism (ko00360);; Phenylpropanoid biosynthesis (ko00940)	--	--	Peroxidase	Peroxidase P7 OS=Brassica rapa subsp. rapa (Turnip) PE=1 SV=3	R	General function prediction only	Os06g0547400 [Oryza sativa Japonica Group]
		Os06g0220000	6.08832e-10	2.69498	24	21	125	163		2.33204	1.95922	12.1807	16.3821	--	--	Cellular Component: cytoplasmic membrane-bounded vesicle (GO:0016023);;	--	--	--	--	Phosphate-induced protein 1 conserved region	Protein EXORDIUM (Precursor) GN=EXO OS=Arabidopsis thaliana (Mouse-ear cress) PE=2 SV=1	S	Function unknown	putative phi-1 [Oryza sativa Japonica Group]
		Os03g0740200	0.00495121	2.68579	5	6	27	43		0.611606	0.676442	3.43109	5.62713	--	--	--	--	--	--	--	Domain of unknown function (DUF4228)	--	S	Function unknown	Os03g0740200 [Oryza sativa Japonica Group]
		Os03g0236200	0.000110225	2.65526	5	12	62	44		0.185559	0.428074	2.29593	1.63714	[E]	Amino acid transport and metabolism	Molecular Function: glutamate decarboxylase activity (GO:0004351);; Molecular Function: calmodulin binding (GO:0005516);; Cellular Component: nucleus (GO:0005634);; Cellular Component: cytosol (GO:0005829);; Biological Process: glutamate metabolic process (GO:0006536);; Molecular Function: pyridoxal phosphate binding (GO:0030170);; Biological Process: response to cadmium ion (GO:0046686);;	K01580|0|osa:4332184|Os03g0236200; K01580 glutamate decarboxylase [EC:4.1.1.15] (A)	Alanine, aspartate and glutamate metabolism (ko00250);; beta-Alanine metabolism (ko00410);; Taurine and hypotaurine metabolism (ko00430);; Butanoate metabolism (ko00650)	[E]	Amino acid transport and metabolism	Pyridoxal-dependent decarboxylase conserved domain	Glutamate decarboxylase 1 OS=Arabidopsis thaliana (Mouse-ear cress) PE=1 SV=2	E	Amino acid transport and metabolism	Os03g0236200 [Oryza sativa Japonica Group]
		Os06g0156600	0.000282978	2.56756	31	0	82	99		1.59982	0	4.35681	5.43593	--	--	Biological Process: lipid metabolic process (GO:0006629);; Cellular Component: cytoplasmic membrane-bounded vesicle (GO:0016023);; Molecular Function: hydrolase activity, acting on ester bonds (GO:0016788);;	--	--	--	--	GDSL-like Lipase/Acylhydrolase	GDSL esterase/lipase At5g45910 (Precursor) GN=At5g45910 OS=Arabidopsis thaliana (Mouse-ear cress) PE=2 SV=1	R	General function prediction only	Os06g0156600 [Oryza sativa Japonica Group]
		Os02g0762600	0.00157251	2.5394	5	7	34	35		0.180301	0.26522	1.26168	1.23223	--	--	--	--	--	--	--	--	--	S	Function unknown	Os02g0762600 [Oryza sativa Japonica Group]
		Os01g0270300	0.00625676	2.52748	9	4	29	45		0.60899	0.309864	1.99911	3.08093	--	--	Molecular Function: peroxidase activity (GO:0004601);; Biological Process: response to oxidative stress (GO:0006979);; Cellular Component: cytoplasmic membrane-bounded vesicle (GO:0016023);; Molecular Function: heme binding (GO:0020037);; Molecular Function: metal ion binding (GO:0046872);; Biological Process: oxidation-reduction process (GO:0055114);;	--	--	--	--	Peroxidase	Peroxidase 24 (Precursor) GN=T7F6.21 OS=Arabidopsis thaliana (Mouse-ear cress) PE=2 SV=1	R	General function prediction only	Os01g0270300 [Oryza sativa Japonica Group]
		Os06g0203600	0.00253426	2.39468	12	4	49	34		0.245791	0.102088	1.03324	0.676325	--	--	Molecular Function: intramolecular lyase activity (GO:0016872);;	--	--	--	--	Chalcone-flavanone isomerase	Fatty-acid-binding protein 2 GN=FAP2 OS=Arabidopsis thaliana (Mouse-ear cress) PE=2 SV=2	S	Function unknown	Os06g0203600 [Oryza sativa Japonica Group]
		Os05g0181300	0.00422821	2.39261	11	15	82	53		1.8683	2.51392	13.8743	9.31862	--	--	Cellular Component: mitochondrion (GO:0005739);; Cellular Component: membrane (GO:0016020);;	--	--	--	--	--	--	--	--	Os05g0181300 [Oryza sativa Japonica Group]
		Os08g0205800	1.35462e-05	2.38273	9	16	69	60		0.821629	1.4798	5.96906	4.97853	--	--	--	--	--	--	--	--	--	--	--	hypothetical protein OsJ_26407 [Oryza sativa Japonica Group]
		Os06g0220100	0.000191485	2.26583	43	25	134	189		5.0993	2.88949	15.887	22.998	--	--	Cellular Component: cytoplasmic membrane-bounded vesicle (GO:0016023);;	--	--	--	--	Phosphate-induced protein 1 conserved region	Protein EXORDIUM (Precursor) GN=EXO OS=Arabidopsis thaliana (Mouse-ear cress) PE=2 SV=1	S	Function unknown	Os06g0220100 [Oryza sativa Japonica Group]
		Os07g0605350	0.000965923	2.2454	11	8	45	44		5.15122	3.78787	19.3824	20.0139	--	--	Cellular Component: mitochondrion (GO:0005739);; Cellular Component: cytoplasmic membrane-bounded vesicle (GO:0016023);;	--	--	--	--	--	Protein EGG APPARATUS-1 GN=Ea1 OS=Zea mays (Maize) PE=2 SV=1	S	Function unknown	hypothetical protein [Oryza sativa Japonica Group]
		Os03g0439500	2.30022e-05	2.23732	23	15	75	102		0.805511	0.438348	2.32442	3.20556	[R]	General function prediction only	Molecular Function: oxidoreductase activity, acting on paired donors, with incorporation or reduction of molecular oxygen, 2-oxoglutarate as one donor, and incorporation of one atom each of oxygen into both donors (GO:0016706);; Biological Process: oxidation-reduction process (GO:0055114);;	--	--	[QR]	Secondary metabolites biosynthesis, transport and catabolism;; General function prediction only	non-haem dioxygenase in morphine synthesis N-terminal;; 2OG-Fe(II) oxygenase superfamily	S-norcoclaurine synthase 1 GN=NCS1 OS=Coptis japonica (Japanese goldthread) PE=1 SV=1	Q	Secondary metabolites biosynthesis, transport and catabolism	Os03g0439500 [Oryza sativa Japonica Group]
		Os01g0909400	2.14373e-05	2.22085	22	8	69	69		1.4541	0.529314	4.49863	4.53163	--	--	Cellular Component: plastid (GO:0009536);;	--	--	--	--	Plant protein of unknown function (DUF868)	--	S	Function unknown	Os01g0909400 [Oryza sativa Japonica Group]
		Os05g0457200	9.78687e-05	2.16361	14	14	63	61		0.797437	0.796284	3.68539	3.71987	--	--	--	--	--	[T]	Signal transduction mechanisms	--	Probable protein phosphatase 2C 49 OS=Oryza sativa subsp. japonica (Rice) PE=3 SV=1	T	Signal transduction mechanisms	RecName: Full=Probable protein phosphatase 2C 49; Short=OsPP2C49 [Oryza sativa Japonica Group]
		Os08g0411300	0.00148204	2.13438	15	6	42	49		0.840132	0.314522	2.37211	2.87273	--	--	Cellular Component: endosome (GO:0005768);; Cellular Component: Golgi apparatus (GO:0005794);; Cellular Component: trans-Golgi network (GO:0005802);; Cellular Component: membrane (GO:0016020);; Cellular Component: cytoplasmic membrane-bounded vesicle (GO:0016023);;	--	--	--	--	--	--	S	Function unknown	Os08g0411300 [Oryza sativa Japonica Group]
		Os09g0442100	0.00713848	2.12779	12	16	73	48		0.433085	0.596713	2.60945	1.72419	[RTKL]	General function prediction only;; Signal transduction mechanisms;; Transcription;; Replication, recombination and repair	Molecular Function: protein serine/threonine kinase activity (GO:0004674);; Molecular Function: ATP binding (GO:0005524);; Biological Process: protein phosphorylation (GO:0006468);; Cellular Component: plastid (GO:0009536);;	--	--	[T]	Signal transduction mechanisms	Protein tyrosine kinase;; Protein kinase domain	Serine/threonine-protein kinase At5g01020 GN=At5g01020 OS=Arabidopsis thaliana (Mouse-ear cress) PE=1 SV=1	T	Signal transduction mechanisms	Os09g0442100 [Oryza sativa Japonica Group]
		Os12g0471100	3.84249e-06	2.05662	19	25	102	79		2.12957	2.681	11.0752	8.86327	[O]	Posttranslational modification, protein turnover, chaperones	Molecular Function: ATP binding (GO:0005524);; Cellular Component: mitochondrion (GO:0005739);; Cellular Component: endoplasmic reticulum (GO:0005783);; Biological Process: response to abscisic acid (GO:0009737);; Molecular Function: nucleoside-triphosphatase activity (GO:0017111);; Biological Process: cell division (GO:0051301);;	--	--	[O]	Posttranslational modification, protein turnover, chaperones	Domain associated at C-terminal with AAA;; ATPase family associated with various cellular activities (AAA);; AAA domain	26S protease regulatory subunit 6A homolog B GN=F7G19.2 OS=Arabidopsis thaliana (Mouse-ear cress) PE=1 SV=3	O	Posttranslational modification, protein turnover, chaperones	Os12g0471100 [Oryza sativa Japonica Group]
		Os09g0275400	0.00314158	2.0033	36	7	77	93		1.45922	0.300876	3.20601	3.86579	[Q]	Secondary metabolites biosynthesis, transport and catabolism	Molecular Function: monooxygenase activity (GO:0004497);; Molecular Function: iron ion binding (GO:0005506);; Molecular Function: electron carrier activity (GO:0009055);; Molecular Function: oxidoreductase activity, acting on paired donors, with incorporation or reduction of molecular oxygen (GO:0016705);; Molecular Function: heme binding (GO:0020037);; Biological Process: oxidation-reduction pro…	--	--	[Q]	Secondary metabolites biosynthesis, transport and catabolism	Cytochrome P450	Premnaspirodiene oxygenase GN=CYP71D55 OS=Hyoscyamus muticus (Egyptian henbane) PE=1 SV=1	Q	Secondary metabolites biosynthesis, transport and catabolism	Os09g0275400 [Oryza sativa Japonica Group]
		Os06g0109200	2.8934e-07	1.96393	39	22	112	123		1.33554	0.822407	3.9068	4.16005	--	--	Cellular Component: membrane (GO:0016020);; Cellular Component: cytoplasmic membrane-bounded vesicle (GO:0016023);;	--	--	--	--	EamA-like transporter family;; Multidrug resistance efflux transporter	--	S	Function unknown	Os06g0109200 [Oryza sativa Japonica Group]
		Os11g0644700	5.05068e-05	1.92283	28	15	71	90		3.04447	1.61046	7.71766	9.98935	--	--	Cellular Component: cytoplasmic membrane-bounded vesicle (GO:0016023);;	--	--	--	--	Dirigent-like protein	Dirigent protein 1 (Precursor) GN=DIR1 OS=Arabidopsis thaliana (Mouse-ear cress) PE=2 SV=1	R	General function prediction only	Os11g0644750 [Oryza sativa Japonica Group]
		Os07g0633600	0.00373313	1.81078	17	13	44	60		0.479715	0.375091	1.24981	1.65014	--	--	Molecular Function: calcium ion binding (GO:0005509);; Cellular Component: Golgi apparatus (GO:0005794);; Cellular Component: nuclear outer membrane-endoplasmic reticulum membrane network (GO:0042175);;	--	--	--	--	--	--	S	Function unknown	hypothetical protein OsI_26994 [Oryza sativa Indica Group]
		Os07g0147550	4.47285e-12	1.78788	76	67	233	255		8.3604	7.68138	24.9632	27.476	--	--	Cellular Component: chloroplast thylakoid membrane (GO:0009535);; Biological Process: response to blue light (GO:0009637);; Biological Process: response to high light intensity (GO:0009644);; Cellular Component: photosystem II oxygen evolving complex (GO:0009654);; Biological Process: response to sucrose (GO:0009744);; Biological Process: response to red light (GO:0010114);; Biological Process: r…	K03541|1.32748e-95|dosa:Os07t0147550-00|Os07g0147550; Similar to Photosystem II 10 kDa polypeptide, chloroplast.; K03541 photosystem II 10kDa protein (A)	Photosynthesis (ko00195)	--	--	Photosystem II 10 kDa polypeptide PsbR	Photosystem II 10 kDa polypeptide, chloroplastic (Precursor) GN=PSBR OS=Hordeum vulgare (Barley) PE=3 SV=1	G	Carbohydrate transport and metabolism	hypothetical protein OsJ_23089 [Oryza sativa Japonica Group]
		Os02g0437200	1.39768e-06	1.75644	44	33	138	119		0.826512	0.668647	2.69436	2.21658	--	--	Biological Process: cytokinesis by cell plate formation (GO:0000911);; Cellular Component: cell plate (GO:0009504);; Cellular Component: chloroplast (GO:0009507);; Biological Process: response to mechanical stimulus (GO:0009612);; Biological Process: response to abscisic acid (GO:0009737);; Biological Process: response to other organism (GO:0051707);;	--	--	[U]	Intracellular trafficking, secretion, and vesicular transport	--	SNAP25 homologous protein SNAP33 OS=Arabidopsis thaliana (Mouse-ear cress) PE=1 SV=1	U	Intracellular trafficking, secretion, and vesicular transport	Os02g0437200 [Oryza sativa Japonica Group]
		Os07g0603300	0.00929476	1.68396	31	37	128	88		0.477947	0.590311	1.98716	1.34791	--	--	--	--	--	--	--	Domain of unknown function (DUF4378)	Protein LONGIFOLIA 1 GN=T20K14.190 OS=Arabidopsis thaliana (Mouse-ear cress) PE=1 SV=1	S	Function unknown	hypothetical protein OsI_26776 [Oryza sativa Indica Group]
		Os01g0874300	0.0025936	1.55431	108	96	344	248		9.65441	8.31829	31.1636	23.1547	[KAD]	Transcription;; RNA processing and modification;; Cell cycle control, cell division, chromosome partitioning	Molecular Function: DNA binding (GO:0003677);; Molecular Function: chromatin binding (GO:0003682);;	K09422|4.34188e-132|osa:4324770|Os01g0874300; K09422 myb proto-oncogene protein, plant (A)	--	[K]	Transcription	Myb-like DNA-binding domain;; Myb-like DNA-binding domain	Transcription repressor MYB4 GN=MYB4 OS=Arabidopsis thaliana (Mouse-ear cress) PE=1 SV=1	K	Transcription	Os01g0874300 [Oryza sativa Japonica Group]
		Os02g0791450	0.000608312	1.54605	28	34	102	77		2.13865	2.54278	7.74946	5.92325	[MG]	Cell wall/membrane/envelope biogenesis;; Carbohydrate transport and metabolism	Molecular Function: nucleotide binding (GO:0000166);; Cellular Component: endosome (GO:0005768);; Cellular Component: trans-Golgi network (GO:0005802);; Biological Process: carbohydrate metabolic process (GO:0005975);; Biological Process: nucleotide-sugar metabolic process (GO:0009225);; Molecular Function: UDP-glucuronate 4-epimerase activity (GO:0050378);; Molecular Function: coenzyme binding (…	K08679|0|osa:4330975|Os02g0791500; K08679 UDP-glucuronate 4-epimerase [EC:5.1.3.6] (A)	Starch and sucrose metabolism (ko00500);; Amino sugar and nucleotide sugar metabolism (ko00520)	[M]	Cell wall/membrane/envelope biogenesis	NAD dependent epimerase/dehydratase family;; 3-beta hydroxysteroid dehydrogenase/isomerase family;; RmlD substrate binding domain;; Polysaccharide biosynthesis protein;; Male sterility protein;; NADH(P)-binding;; short chain dehydrogenase	--	G	Carbohydrate transport and metabolism	Os02g0791500 [Oryza sativa Japonica Group]
		Os03g0729600	0.000317142	1.51751	33	38	89	112		2.82558	3.17754	7.81968	10.1177	--	--	Cellular Component: mitochondrion (GO:0005739);; Biological Process: rRNA processing (GO:0006364);; Molecular Function: methyltransferase activity (GO:0008168);; Biological Process: methylation (GO:0032259);;	--	--	--	--	--	--	S	Function unknown	Os03g0729600 [Oryza sativa Japonica Group]
		Os09g0276000	0.000197231	1.51396	67	75	173	228		3.53443	3.75217	9.97104	12.9038	--	--	Molecular Function: monooxygenase activity (GO:0004497);; Molecular Function: iron ion binding (GO:0005506);; Molecular Function: electron carrier activity (GO:0009055);; Molecular Function: oxidoreductase activity, acting on paired donors, with incorporation or reduction of molecular oxygen (GO:0016705);; Molecular Function: heme binding (GO:0020037);; Biological Process: oxidation-reduction pro…	--	--	[Q]	Secondary metabolites biosynthesis, transport and catabolism	Cytochrome P450	Premnaspirodiene oxygenase GN=CYP71D55 OS=Hyoscyamus muticus (Egyptian henbane) PE=1 SV=1	Q	Secondary metabolites biosynthesis, transport and catabolism	Os09g0275400 [Oryza sativa Japonica Group]
		Os01g0663051	0.00863633	1.5121	24	20	67	57		2.07427	1.80609	5.70474	4.7875	--	--	Molecular Function: DNA binding (GO:0003677);; Molecular Function: chromatin binding (GO:0003682);; Cellular Component: nucleus (GO:0005634);;	--	--	[O]	Posttranslational modification, protein turnover, chaperones	Myb-like DNA-binding domain	Protein RADIALIS-like 3 GN=RL3 OS=Arabidopsis thaliana (Mouse-ear cress) PE=2 SV=1	K	Transcription	hypothetical protein OsI_03155 [Oryza sativa Indica Group]
		Os01g0278000	0.00920548	1.48764	102	90	312	220		10.9123	9.49529	34.2634	24.4473	--	--	Cellular Component: plastid (GO:0009536);;	--	--	--	--	VQ motif	--	S	Function unknown	Os01g0278000 [Oryza sativa Japonica Group]
		Os02g0791500	8.85519e-06	1.46371	59	54	168	140		3.54265	3.18433	10.2922	8.66852	[MG]	Cell wall/membrane/envelope biogenesis;; Carbohydrate transport and metabolism	Molecular Function: nucleotide binding (GO:0000166);; Cellular Component: endosome (GO:0005768);; Cellular Component: trans-Golgi network (GO:0005802);; Biological Process: carbohydrate metabolic process (GO:0005975);; Biological Process: nucleotide-sugar metabolic process (GO:0009225);; Molecular Function: UDP-glucuronate 4-epimerase activity (GO:0050378);; Molecular Function: coenzyme binding (…	K08679|0|osa:4330975|Os02g0791500; K08679 UDP-glucuronate 4-epimerase [EC:5.1.3.6] (A)	Starch and sucrose metabolism (ko00500);; Amino sugar and nucleotide sugar metabolism (ko00520)	[M]	Cell wall/membrane/envelope biogenesis	NAD dependent epimerase/dehydratase family;; 3-beta hydroxysteroid dehydrogenase/isomerase family;; RmlD substrate binding domain;; Polysaccharide biosynthesis protein;; Male sterility protein;; NADH(P)-binding;; short chain dehydrogenase	--	G	Carbohydrate transport and metabolism	Os02g0791500 [Oryza sativa Japonica Group]
		Os03g0773050	0.00852557	1.43257	426	438	1348	957		26.0408	25.6834	84.9783	61.669	--	--	Cellular Component: plasma membrane (GO:0005886);;	--	--	--	--	Protein of unknown function (DUF1005)	--	S	Function unknown	Os03g0773000 [Oryza sativa Japonica Group]
		Os01g0839200	0.000866467	1.42635	50	25	102	97		2.99158	1.46126	6.15905	6.01417	--	--	--	--	--	--	--	Domain of unknown function (DUF966)	Protein UPSTREAM OF FLC GN=UFC OS=Arabidopsis thaliana (Mouse-ear cress) PE=2 SV=1	S	Function unknown	Os01g0839200 [Oryza sativa Japonica Group]
		Os04g0684100	0.00422821	1.40674	23	38	86	74		1.18641	1.70667	3.31229	3.13146	--	--	--	--	--	--	--	--	--	--	--	hypothetical protein OsJ_16680 [Oryza sativa Japonica Group]
		Os09g0451133	2.30537e-12	1.40635	1152	882	2488	2839		81.6654	62.4318	178.765	205.958	[R]	General function prediction only	Molecular Function: copper ion binding (GO:0005507);; Cellular Component: cell wall (GO:0005618);; Cellular Component: plasma membrane (GO:0005886);; Biological Process: response to fungus (GO:0009620);; Biological Process: response to salt stress (GO:0009651);; Biological Process: ethylene biosynthetic process (GO:0009693);; Biological Process: detection of ethylene stimulus (GO:0009727);; Molec…	K05933|5.81599e-129|osa:4347224|Os09g0451000; K05933 aminocyclopropanecarboxylate oxidase [EC:1.14.17.4] (A)	Cysteine and methionine metabolism (ko00270)	[QR]	Secondary metabolites biosynthesis, transport and catabolism;; General function prediction only	2OG-Fe(II) oxygenase superfamily	1-aminocyclopropane-1-carboxylate oxidase 1 GN=ACO1 OS=Oryza sativa subsp. indica (Rice) PE=2 SV=1	Q	Secondary metabolites biosynthesis, transport and catabolism	Os09g0451000 [Oryza sativa Japonica Group]
		*Os05g0178300	6.08832e-10	1.37522	158	114	366	331		23.3032	17.5732	53.3916	47.4811	--	--	--	--	--	--	--	Cysteine-rich TM module stress tolerance	--	R	General function prediction only	Os05g0178300 [Oryza sativa Japonica Group]
		*Os06g0118700	0.00198661	1.36472	179	135	344	455		8.28271	6.0426	16.0873	21.5389	--	--	Molecular Function: DNA binding (GO:0003677);; Molecular Function: aspartic-type endopeptidase activity (GO:0004190);; Biological Process: proteolysis (GO:0006508);; Cellular Component: cytoplasmic membrane-bounded vesicle (GO:0016023);;	--	--	[O]	Posttranslational modification, protein turnover, chaperones	Xylanase inhibitor N-terminal;; Xylanase inhibitor C-terminal;; Eukaryotic aspartyl protease	--	O	Posttranslational modification, protein turnover, chaperones	Os06g0118700 [Oryza sativa Japonica Group]
		Os10g0555700	3.07456e-05	1.34527	64	88	172	210		4.4135	6.04063	12.0289	14.7694	--	--	Cellular Component: extracellular region (GO:0005576);; Cellular Component: cell wall (GO:0005618);; Cellular Component: membrane (GO:0016020);; Cellular Component: cytoplasmic membrane-bounded vesicle (GO:0016023);; Biological Process: sexual reproduction (GO:0019953);;	--	--	--	--	Pollen allergen;; Rare lipoprotein A (RlpA)-like double-psi beta-barrel	Expansin-B2 (Precursor) GN=OSJNBb0014I11.2 OS=Oryza sativa subsp. japonica (Rice) PE=2 SV=2	S	Function unknown	Os10g0555700 [Oryza sativa Japonica Group]
		Os05g0557100	0.0011586	1.30733	41	77	136	153		2.04412	3.63946	7.03917	8.16894	--	--	Molecular Function: aspartic-type endopeptidase activity (GO:0004190);; Biological Process: proteolysis (GO:0006508);;	--	--	[O]	Posttranslational modification, protein turnover, chaperones	Xylanase inhibitor N-terminal;; Xylanase inhibitor C-terminal;; Eukaryotic aspartyl protease	Aspartic proteinase nepenthesin-1 (Precursor) GN=nep1 OS=Nepenthes gracilis (Slender pitcher plant) PE=1 SV=1	O	Posttranslational modification, protein turnover, chaperones	Os05g0557100 [Oryza sativa Japonica Group]
		Os01g0819700	6.27682e-07	1.27423	137	162	390	325		7.30347	8.39479	20.6218	17.8778	--	--	Cellular Component: mitochondrion (GO:0005739);;	--	--	--	--	Protein of unknown function (DUF3133)	--	S	Function unknown	Os01g0819700 [Oryza sativa Japonica Group]
		Os07g0147600	0.00218153	1.23283	50	49	107	123		0.683184	0.703467	1.43959	1.6551	[RTKL]	General function prediction only;; Signal transduction mechanisms;; Transcription;; Replication, recombination and repair	Molecular Function: protein serine/threonine kinase activity (GO:0004674);; Molecular Function: ATP binding (GO:0005524);; Biological Process: protein phosphorylation (GO:0006468);; Cellular Component: cytoplasmic membrane-bounded vesicle (GO:0016023);;	--	--	[T]	Signal transduction mechanisms	Carbohydrate-binding protein of the ER;; Protein kinase domain;; Protein tyrosine kinase;; Di-glucose binding within endoplasmic reticulum	Probable receptor-like protein kinase At1g30570 (Precursor) GN=At1g30570 OS=Arabidopsis thaliana (Mouse-ear cress) PE=3 SV=1	T	Signal transduction mechanisms	Os07g0147600 [Oryza sativa Japonica Group]
		Os07g0568700	0.00169493	1.21652	88	51	148	171		5.8396	3.31867	10.0116	11.7617	[S]	Function unknown	Molecular Function: enzyme inhibitor activity (GO:0004857);; Cellular Component: cytoplasmic membrane-bounded vesicle (GO:0016023);; Biological Process: cell differentiation (GO:0030154);; Biological Process: negative regulation of catalytic activity (GO:0043086);; Biological Process: specification of floral organ number (GO:0048833);;	--	--	--	--	Leucine rich repeat;; Leucine Rich Repeat;; Leucine Rich repeats (2 copies);; Leucine Rich repeat;; Leucine rich repeat;; Leucine rich repeat N-terminal domain	Polygalacturonase inhibitor 1 (Precursor) GN=OJ1019_E02.4 OS=Oryza sativa subsp. japonica (Rice) PE=2 SV=1	T	Signal transduction mechanisms	Os07g0568700 [Oryza sativa Japonica Group]
		Os02g0584700	0.00359357	1.2042	310	328	828	625		52.051	58.2405	126.213	100.614	--	--	Molecular Function: ATP binding (GO:0005524);; Biological Process: defense response (GO:0006952);; Molecular Function: nucleoside-triphosphatase activity (GO:0017111);; Biological Process: metal ion transport (GO:0030001);; Molecular Function: ADP binding (GO:0043531);; Molecular Function: metal ion binding (GO:0046872);;	--	--	--	--	Heavy-metal-associated domain	--	S	Function unknown	Os02g0584700 [Oryza sativa Japonica Group]
		Os09g0274100	0.00494902	1.19803	56	38	118	95		7.26665	4.87594	15.5745	12.6773	--	--	Cellular Component: plastid (GO:0009536);;	--	--	--	--	--	--	--	--	Os09g0274100 [Oryza sativa Japonica Group]
		Os05g0593900	0.00769421	1.19495	36	51	99	98		1.64552	2.29676	4.59088	4.69493	--	--	Cellular Component: lytic vacuole (GO:0000323);; Molecular Function: cysteine-type endopeptidase activity (GO:0004197);; Cellular Component: mitochondrion (GO:0005739);; Biological Process: proteolysis (GO:0006508);; Cellular Component: cytoplasmic membrane-bounded vesicle (GO:0016023);;	K01369|0|osa:4339804|Os05g0593900; K01369 legumain [EC:3.4.22.34] (A)	--	[O]	Posttranslational modification, protein turnover, chaperones	Peptidase C13 family	Vacuolar-processing enzyme (Precursor) OS=Vicia sativa (Spring vetch) PE=1 SV=1	O	Posttranslational modification, protein turnover, chaperones	Os05g0593900 [Oryza sativa Japonica Group]
		Os05g0110000	0.000411775	1.18627	137	136	344	270		8.71482	8.566	22.0541	17.4762	--	--	Cellular Component: mitochondrion (GO:0005739);; Molecular Function: zinc ion binding (GO:0008270);;	--	--	[O]	Posttranslational modification, protein turnover, chaperones	Protein of unknown function (DUF1117);; Ring finger domain;; RING-H2 zinc finger;; zinc-RING finger domain;; Zinc finger, C3HC4 type (RING finger)	E3 ubiquitin-protein ligase RING1 GN=RING1 OS=Gossypium hirsutum (Upland cotton) PE=1 SV=1	O	Posttranslational modification, protein turnover, chaperones	Os05g0110000 [Oryza sativa Japonica Group]
		*Os01g0850700	4.79395e-07	1.17585	208	158	379	438		7.94784	5.97922	14.6764	17.1538	[Q]	Secondary metabolites biosynthesis, transport and catabolism	Molecular Function: copper ion binding (GO:0005507);; Biological Process: vegetative to reproductive phase transition of meristem (GO:0010228);; Cellular Component: cytoplasmic membrane-bounded vesicle (GO:0016023);; Biological Process: lignin catabolic process (GO:0046274);; Biological Process: response to copper ion (GO:0046688);; Cellular Component: apoplast (GO:0048046);; Molecular Function: …	--	--	[Q]	Secondary metabolites biosynthesis, transport and catabolism	Multicopper oxidase;; Multicopper oxidase;; Multicopper oxidase	Laccase-7 (Precursor) OS=Oryza sativa subsp. japonica (Rice) PE=2 SV=1	Q	Secondary metabolites biosynthesis, transport and catabolism	Os01g0850700 [Oryza sativa Japonica Group]
		Os03g0183800	0.00131682	1.16378	67	59	126	153		1.50895	1.2283	2.11952	2.82819	[RTKL]	General function prediction only;; Signal transduction mechanisms;; Transcription;; Replication, recombination and repair	Molecular Function: protein kinase activity (GO:0004672);; Molecular Function: ATP binding (GO:0005524);; Cellular Component: nucleus (GO:0005634);; Cellular Component: cytosol (GO:0005829);; Cellular Component: plasma membrane (GO:0005886);; Biological Process: protein phosphorylation (GO:0006468);; Cellular Component: integral component of membrane (GO:0016021);; Cellular Component: cytoplasmic…	--	--	--	--	Protein tyrosine kinase;; Protein kinase domain;; Leucine Rich repeats (2 copies);; Leucine rich repeat;; Leucine Rich Repeat;; Leucine rich repeat N-terminal domain;; Leucine Rich repeat;; Leucine rich repeat	Protein STRUBBELIG-RECEPTOR FAMILY 6 (Precursor) GN=SRF6 OS=Arabidopsis thaliana (Mouse-ear cress) PE=1 SV=1	T	Signal transduction mechanisms	PREDICTED: protein STRUBBELIG-RECEPTOR FAMILY 7-like [Oryza brachyantha]
		*Os02g0208500	4.27483e-06	1.14316	164	106	290	299		18.4071	12.4648	32.6586	32.773	--	--	--	--	--	--	--	Cysteine-rich TM module stress tolerance	--	R	General function prediction only	Os02g0208500 [Oryza sativa Japonica Group]
		Os05g0389000	0.00930628	1.13069	55	43	113	99		1.52047	1.41782	3.99685	3.25721	--	--	Molecular Function: DNA binding (GO:0003677);; Molecular Function: sequence-specific DNA binding transcription factor activity (GO:0003700);; Cellular Component: nucleus (GO:0005634);; Cellular Component: mitochondrion (GO:0005739);; Biological Process: regulation of transcription, DNA-templated (GO:0006355);;	K09285|0|osa:4338669|Os05g0389000; K09285 AP2-like factor, ANT lineage (A)	--	--	--	--	AP2-like ethylene-responsive transcription factor At2g41710 GN=At2g41710 OS=Arabidopsis thaliana (Mouse-ear cress) PE=2 SV=2	K	Transcription	AP2 type transcription factor [Oryza sativa Japonica Group]
		Os09g0451000	4.9327e-07	1.12837	178	153	386	329		10.4946	8.8494	23.034	19.9801	[R]	General function prediction only	Molecular Function: copper ion binding (GO:0005507);; Cellular Component: cell wall (GO:0005618);; Cellular Component: plasma membrane (GO:0005886);; Biological Process: response to fungus (GO:0009620);; Biological Process: response to salt stress (GO:0009651);; Biological Process: ethylene biosynthetic process (GO:0009693);; Biological Process: detection of ethylene stimulus (GO:0009727);; Molec…	K05933|0|osa:4347224|Os09g0451000; K05933 aminocyclopropanecarboxylate oxidase [EC:1.14.17.4] (A)	Cysteine and methionine metabolism (ko00270)	[QR]	Secondary metabolites biosynthesis, transport and catabolism;; General function prediction only	2OG-Fe(II) oxygenase superfamily;; non-haem dioxygenase in morphine synthesis N-terminal	1-aminocyclopropane-1-carboxylate oxidase 1 GN=ACO1 OS=Oryza sativa subsp. indica (Rice) PE=2 SV=1	Q	Secondary metabolites biosynthesis, transport and catabolism	Os09g0451000 [Oryza sativa Japonica Group]
		Os11g0134700	0.00258829	1.12118	58	68	134	137		4.31935	4.89725	10.1285	10.5501	--	--	Molecular Function: cysteine-type endopeptidase activity (GO:0004197);; Biological Process: proteolysis (GO:0006508);; Cellular Component: apoplast (GO:0048046);;	--	--	[DO]	Cell cycle control, cell division, chromosome partitioning;; Posttranslational modification, protein turnover, chaperones	Caspase domain	Metacaspase-9 subunit p10 GN=F21E1.120 OS=Arabidopsis thaliana (Mouse-ear cress) PE=1 SV=1	1586		Os11g0134700 [Oryza sativa Japonica Group]
		Os06g0637500	0.00411617	1.0753	55	76	143	130		3.495	4.59563	9.14198	8.58758	[KAD]	Transcription;; RNA processing and modification;; Cell cycle control, cell division, chromosome partitioning	Molecular Function: DNA binding (GO:0003677);; Molecular Function: chromatin binding (GO:0003682);;	--	--	[K]	Transcription	Myb-like DNA-binding domain;; Myb-like DNA-binding domain	Transcription factor MYB44 GN=K8K14.2 OS=Arabidopsis thaliana (Mouse-ear cress) PE=2 SV=1	K	Transcription	Os06g0637500 [Oryza sativa Japonica Group]
		Os04g0447800	0.000989483	1.07366	83	79	172	165		3.62694	3.35965	7.63847	7.51647	[E]	Amino acid transport and metabolism	Molecular Function: glutamate decarboxylase activity (GO:0004351);; Biological Process: glutamate metabolic process (GO:0006536);; Biological Process: response to salt stress (GO:0009651);; Molecular Function: oxidoreductase activity (GO:0016491);; Molecular Function: pyridoxal phosphate binding (GO:0030170);; Biological Process: oxidation-reduction process (GO:0055114);;	K01580|0|osa:4335977|Os04g0447800; K01580 glutamate decarboxylase [EC:4.1.1.15] (A)	Alanine, aspartate and glutamate metabolism (ko00250);; beta-Alanine metabolism (ko00410);; Taurine and hypotaurine metabolism (ko00430);; Butanoate metabolism (ko00650)	[E]	Amino acid transport and metabolism	Pyridoxal-dependent decarboxylase conserved domain	Glutamate decarboxylase GN=GAD OS=Petunia hybrida (Petunia) PE=1 SV=1	E	Amino acid transport and metabolism	Os04g0447800 [Oryza sativa Japonica Group]
		Os08g0564300	0.000725693	1.06046	74	101	167	194		3.20703	2.42248	6.22128	8.97914	[V]	Defense mechanisms	Molecular Function: calmodulin binding (GO:0005516);; Molecular Function: ATP binding (GO:0005524);; Cellular Component: plasma membrane (GO:0005886);; Biological Process: ATP catabolic process (GO:0006200);; Biological Process: cell adhesion (GO:0007155);; Biological Process: regulation of cell size (GO:0008361);; Cellular Component: plasmodesma (GO:0009506);; Cellular Component: plastid (GO:000…	K05658|0|obr:102711178|ABC transporter B family member 1-like; K05658 ATP-binding cassette, subfamily B (MDR/TAP), member 1 [EC:3.6.3.44] (A)	ABC transporters (ko02010)	[Q]	Secondary metabolites biosynthesis, transport and catabolism	ABC transporter transmembrane region;; ABC transporter;; RecF/RecN/SMC N terminal domain;; AAA domain;; AAA ATPase domain;; P-loop containing region of AAA domain;; Predicted ATPase of the ABC class;; Domain of unknown function DUF87;; Zeta toxin;; Protein of unknown function, DUF258;; Adenylylsulphate kinase;; Protein of unknown function (DUF1602);; Protein of unknown function (DUF1602)	ABC transporter B family member 1 GN=T1J8.9 OS=Arabidopsis thaliana (Mouse-ear cress) PE=1 SV=1	Q	Secondary metabolites biosynthesis, transport and catabolism	putative P-glycoprotein 1 [Oryza sativa Japonica Group]
		Os04g0492800	0.00245838	1.0125	163	156	356	280		14.5722	13.5708	32.7092	26.3642	[TZDR]	Signal transduction mechanisms;; Cytoskeleton;; Cell cycle control, cell division, chromosome partitioning;; General function prediction only	Molecular Function: calcium ion binding (GO:0005509);; Cellular Component: plastid (GO:0009536);;	K13448|6.80228e-94|osa:4336258|Os04g0492800; K13448 calcium-binding protein CML (A)	Plant-pathogen interaction (ko04626)	[T]	Signal transduction mechanisms	EF hand;; EF-hand domain pair;; EF-hand domain;; EF hand;; EF-hand domain pair;; Cytoskeletal-regulatory complex EF hand;; Secreted protein acidic and rich in cysteine Ca binding region	Probable calcium-binding protein CML22 OS=Oryza sativa subsp. japonica (Rice) PE=3 SV=1	T	Signal transduction mechanisms	Os04g0492800 [Oryza sativa Japonica Group]
		Os05g0139100	2.50918e-07	1.00222	305	288	588	586		16.3039	14.8083	32.5432	33.086	--	--	Cellular Component: intracellular membrane-bounded organelle (GO:0043231);; Cellular Component: cytoplasmic part (GO:0044444);; Molecular Function: protein dimerization activity (GO:0046983);;	--	--	--	--	Helix-loop-helix DNA-binding domain	--	S	Function unknown	basic helix-loop-helix protein APG [Oryza sativa Japonica Group]
	Down	*Os08g0434300	0.00524974	-5.63806	173	79	0	5		7.21763	3.45013	0.00129658	0.237067	[C]	Energy production and conversion	Cellular Component: mitochondrion (GO:0005739);; Cellular Component: plasma membrane (GO:0005886);; Biological Process: tricarboxylic acid cycle (GO:0006099);; Biological Process: malate metabolic process (GO:0006108);; Biological Process: response to cold (GO:0009409);; Cellular Component: chloroplast stroma (GO:0009570);; Cellular Component: chloroplast envelope (GO:0009941);; Cellular Componen…	K00026|0|osa:4345657|Os08g0434300; K00026 malate dehydrogenase [EC:1.1.1.37] (A)	Citrate cycle (TCA cycle) (ko00020);; Cysteine and methionine metabolism (ko00270);; Pyruvate metabolism (ko00620);; Glyoxylate and dicarboxylate metabolism (ko00630);; Carbon fixation in photosynthetic organisms (ko00710);; Carbon metabolism (ko01200)	[C]	Energy production and conversion	lactate/malate dehydrogenase, NAD binding domain;; lactate/malate dehydrogenase, alpha/beta C-terminal domain;; 3-beta hydroxysteroid dehydrogenase/isomerase family	Malate dehydrogenase, chloroplastic (Precursor) GN=At3g47520 OS=Arabidopsis thaliana (Mouse-ear cress) PE=1 SV=1	C	Energy production and conversion	putative NAD-malate dehydrogenase [Oryza sativa Japonica Group]
		Os07g0175300	2.78087e-06	-3.92975	37	40	0	5		0.585935	0.689757	0.00072671	0.0935763	--	--	Cellular Component: plastid (GO:0009536);;	--	--	--	--	--	--	S	Function unknown	Os07g0175300 [Oryza sativa Japonica Group]
		*Ehd1-Os10g0463400	7.73623e-09	-2.87233	89	74	9	13		3.00494	2.92989	0.450055	0.542109	[TK]	Signal transduction mechanisms;; Transcription	Molecular Function: phosphorelay response regulator activity (GO:0000156);; Biological Process: phosphorelay signal transduction system (GO:0000160);; Molecular Function: DNA binding (GO:0003677);; Molecular Function: chromatin binding (GO:0003682);; Cellular Component: nucleus (GO:0005634);; Biological Process: regulation of transcription, DNA-templated (GO:0006355);; Biological Process: flower …	K14491|0|dosa:Os10t0463400-01|Os10g0463400, EARLY_HEADING_DATE_1, EHD1; B-type response regulator, Floral inducer to promote short-day (SD) flowering pathway; K14491 two-component response regulator ARR-B family (A)	Plant hormone signal transduction (ko04075)	[K]	Transcription	Response regulator receiver domain;; Myb-like DNA-binding domain	Two-component response regulator EHD1 OS=Oryza sativa subsp. japonica (Rice) PE=1 SV=1	K	Transcription	RecName: Full=Two-component response regulator EHD1; AltName: Full=Protein EARLY HEADING DATE 1 [Oryza sativa Japonica Group]
		Os11g0629600	0.000592961	-2.38692	108	114	0	42		1.53012	1.72672	0.00630951	0.594288	--	--	Molecular Function: ATP binding (GO:0005524);; Biological Process: defense response (GO:0006952);; Cellular Component: cytoplasmic membrane-bounded vesicle (GO:0016023);; Molecular Function: nucleoside-triphosphatase activity (GO:0017111);; Molecular Function: ADP binding (GO:0043531);;	--	--	[T]	Signal transduction mechanisms	NB-ARC domain;; Leucine Rich repeats (2 copies)	Disease resistance protein RPM1 GN=F17A9.20 OS=Arabidopsis thaliana (Mouse-ear cress) PE=1 SV=1	T	Signal transduction mechanisms	hypothetical protein OsJ_34519 [Oryza sativa Japonica Group]
		*RFT1-Os06g0157500	3.84249e-06	-2.09678	366	486	90	107		28.9626	40.2284	7.58585	9.05933	--	--	Cellular Component: nucleus (GO:0005634);; Cellular Component: cytoplasm (GO:0005737);; Biological Process: regulation of flower development (GO:0009909);; Biological Process: inflorescence development (GO:0010229);; Biological Process: cell differentiation (GO:0030154);; Biological Process: regulation of timing of transition from vegetative to reproductive phase (GO:0048510);; Biological Process…	--	--	[R]	General function prediction only	Phosphatidylethanolamine-binding protein	Protein HEADING DATE 3B OS=Oryza sativa subsp. japonica (Rice) PE=2 SV=1	R	General function prediction only	Os06g0157500 [Oryza sativa Japonica Group]
		*Os01g0382000	1.7751e-05	-2.00082	75	95	23	19		7.1526	9.04277	2.29057	1.89627	[S]	Function unknown	Cellular Component: extracellular region (GO:0005576);; Biological Process: defense response (GO:0006952);; Biological Process: response to biotic stimulus (GO:0009607);; Cellular Component: cytoplasmic membrane-bounded vesicle (GO:0016023);;	K13449|2.38799e-105|osa:4325422|Os01g0382000; K13449 pathogenesis-related protein 1 (A)	Plant hormone signal transduction (ko04075);; Plant-pathogen interaction (ko04626)	[S]	Function unknown	Cysteine-rich secretory protein family	Pathogenesis-related protein 1 (Precursor) OS=Hordeum vulgare (Barley) PE=2 SV=1	S	Function unknown	Os01g0382000 [Oryza sativa Japonica Group]
		Os01g0963000	0.000460262	-1.81347	422	516	73	191		34.4175	41.4086	6.15798	16.0364	--	--	Molecular Function: peroxidase activity (GO:0004601);; Cellular Component: vacuole (GO:0005773);; Biological Process: response to oxidative stress (GO:0006979);; Cellular Component: plant-type cell wall (GO:0009505);; Cellular Component: membrane (GO:0016020);; Cellular Component: cytoplasmic membrane-bounded vesicle (GO:0016023);; Molecular Function: heme binding (GO:0020037);; Molecular Functio…	K00430|0|osa:4324556|Os01g0963000; K00430 peroxidase [EC:1.11.1.7] (A)	Phenylalanine metabolism (ko00360);; Phenylpropanoid biosynthesis (ko00940)	--	--	Peroxidase	Cationic peroxidase SPC4 (Precursor) GN=Sb03g046810 OS=Sorghum bicolor (Sorghum) PE=1 SV=2	G	Carbohydrate transport and metabolism	Os01g0963000 [Oryza sativa Japonica Group]
		*Os12g0555200	0.000725729	-1.77412	104	76	21	31		9.28293	6.79495	1.97958	2.87149	--	--	Biological Process: defense response (GO:0006952);; Biological Process: response to biotic stimulus (GO:0009607);;	--	--	--	--	Pathogenesis-related protein Bet v I family;; Polyketide cyclase / dehydrase and lipid transport	Major pollen allergen Bet v 1-D/H GN=BETV1H OS=Betula pendula (European white birch) PE=1 SV=2	S	Function unknown	Os12g0555200 [Oryza sativa Japonica Group]
		*Os12g0535900	7.33072e-05	-1.68171	186	158	33	73		3.92026	3.44319	0.70725	1.5426	--	--	Biological Process: mRNA splicing, via spliceosome (GO:0000398);; Molecular Function: DNA binding (GO:0003677);; Cellular Component: nucleus (GO:0005634);; Biological Process: DNA-templated transcription, initiation (GO:0006352);; Biological Process: positive regulation of cell proliferation (GO:0008284);; Biological Process: gravitropism (GO:0009630);; Biological Process: negative regulation of …	K15178|0|osa:4352419|Os12g0535900; K15178 RNA polymerase-associated protein RTF1 (A)	--	[K]	Transcription	Plus-3 domain	--	K	Transcription	Os12g0535900 [Oryza sativa Japonica Group]
		Os05g0211100	0.0087037	-1.55569	63	56	22	18		2.82867	2.50777	1.0452	0.840243	[Q]	Secondary metabolites biosynthesis, transport and catabolism	Molecular Function: monooxygenase activity (GO:0004497);; Molecular Function: iron ion binding (GO:0005506);; Molecular Function: electron carrier activity (GO:0009055);; Molecular Function: oxidoreductase activity, acting on paired donors, with incorporation or reduction of molecular oxygen (GO:0016705);; Molecular Function: heme binding (GO:0020037);; Biological Process: oxidation-reduction pro…	--	--	[Q]	Secondary metabolites biosynthesis, transport and catabolism	Cytochrome P450	Obtusifoliol 14-alpha demethylase GN=CYP51 OS=Sorghum bicolor (Sorghum) PE=1 SV=1	Q	Secondary metabolites biosynthesis, transport and catabolism	Os05g0211100 [Oryza sativa Japonica Group]
		Os02g0758000	1.0549e-07	-1.55291	213	173	60	70		12.2306	10.0871	3.59345	4.18806	--	--	Cellular Component: mitochondrion (GO:0005739);; Biological Process: response to osmotic stress (GO:0006970);; Biological Process: response to heat (GO:0009408);;	K13993|1.0533e-93|osa:4330786|Os02g0758000; K13993 HSP20 family protein (A)	Protein processing in endoplasmic reticulum (ko04141)	[O]	Posttranslational modification, protein turnover, chaperones	Hsp20/alpha crystallin family	24.1 kDa heat shock protein, mitochondrial (Precursor) OS=Oryza sativa subsp. japonica (Rice) PE=2 SV=1	O	Posttranslational modification, protein turnover, chaperones	Os02g0758000 [Oryza sativa Japonica Group]
		Os03g0757100	0.000323771	-1.54426	244	184	63	82		17.1626	12.4823	4.61149	6.1237	--	--	Biological Process: metabolic process (GO:0008152);; Molecular Function: transferase activity, transferring hexosyl groups (GO:0016758);;	--	--	[GC]	Carbohydrate transport and metabolism;; Energy production and conversion	UDP-glucoronosyl and UDP-glucosyl transferase	UDP-glycosyltransferase 83A1 GN=UGT83A1 OS=Arabidopsis thaliana (Mouse-ear cress) PE=2 SV=1	2130		Os03g0757100 [Oryza sativa Japonica Group]
		Os02g0181900	0.000429702	-1.5093	153	115	51	42		1.99708	1.5817	0.690318	0.539599	[O]	Posttranslational modification, protein turnover, chaperones	Molecular Function: ATP binding (GO:0005524);; Cellular Component: mitochondrion (GO:0005739);; Biological Process: ATP catabolic process (GO:0006200);; Biological Process: protein folding (GO:0006457);; Biological Process: response to heat (GO:0009408);; Cellular Component: chloroplast stroma (GO:0009570);; Biological Process: response to high light intensity (GO:0009644);; Cellular Component: c…	K03695|0|dosa:Os02t0181900-01|Os02g0181900, CLPB-M, CLASS_I_CLP_ATPASE_B-M; Similar to ClpB.; K03695 ATP-dependent Clp protease ATP-binding subunit ClpB (A)	--	[O]	Posttranslational modification, protein turnover, chaperones	AAA domain (Cdc48 subfamily);; ATPase family associated with various cellular activities (AAA);; C-terminal, D2-small domain, of ClpB protein;; Clp amino terminal domain;; AAA domain (dynein-related subfamily);; AAA ATPase domain;; AAA domain;; Sigma-54 interaction domain;; AAA domain;; AAA domain;; IstB-like ATP binding protein;; Magnesium chelatase, subunit ChlI;; Holliday junction DNA helicase…	Chaperone protein ClpB3, mitochondrial (Precursor) OS=Oryza sativa subsp. japonica (Rice) PE=2 SV=3	O	Posttranslational modification, protein turnover, chaperones	RecName: Full=Chaperone protein ClpB3, mitochondrial; AltName: Full=ATP-dependent Clp protease ATP-binding subunit ClpB homolog 3; AltName: Full=Casein lytic proteinase B3; Flags: Precursor [Oryza sativa Japonica Group]
		*OsMADS51-Os01g0922800	2.68268e-13	-1.40033	552	535	218	189		23.1242	23.1009	9.22356	7.98139	--	--	Molecular Function: DNA binding (GO:0003677);; Molecular Function: sequence-specific DNA binding transcription factor activity (GO:0003700);; Cellular Component: nucleus (GO:0005634);; Cellular Component: mitochondrion (GO:0005739);; Biological Process: regulation of transcription, DNA-templated (GO:0006355);; Molecular Function: protein dimerization activity (GO:0046983);;	--	--	[K]	Transcription	SRF-type transcription factor (DNA-binding and dimerisation domain)	Truncated transcription factor CAULIFLOWER D GN=CAL-D OS=Brassica oleracea var. botrytis (Cauliflower) PE=2 SV=1	K	Transcription	Os01g0922800 [Oryza sativa Japonica Group]
		Os06g0253100	0.0019577	-1.35618	422	314	154	130		47.7599	34.1588	17.7468	15.4412	[O]	Posttranslational modification, protein turnover, chaperones	Cellular Component: mitochondrion (GO:0005739);; Cellular Component: peroxisomal matrix (GO:0005782);; Biological Process: protein folding (GO:0006457);; Biological Process: response to heat (GO:0009408);; Biological Process: response to high light intensity (GO:0009644);; Biological Process: response to hydrogen peroxide (GO:0042542);;	K13993|1.0405e-79|osa:4340661|Os06g0253100; K13993 HSP20 family protein (A)	Protein processing in endoplasmic reticulum (ko04141)	[O]	Posttranslational modification, protein turnover, chaperones	Hsp20/alpha crystallin family	16.0 kDa heat shock protein, peroxisomal OS=Oryza sativa subsp. japonica (Rice) PE=2 SV=1	O	Posttranslational modification, protein turnover, chaperones	Os06g0253100 [Oryza sativa Japonica Group]
		Os03g0764000	0.0010849	-1.29122	1829	2371	923	774		69.8967	88.8527	36.2444	31.0791	--	--	Molecular Function: N-acetyltransferase activity (GO:0008080);; Biological Process: photomorphogenesis (GO:0009640);; Biological Process: response to ethylene (GO:0009723);; Biological Process: auxin-activated signaling pathway (GO:0009734);; Biological Process: unidimensional cell growth (GO:0009826);;	--	--	--	--	Acetyltransferase (GNAT) family;; Acetyltransferase (GNAT) domain	Probable N-acetyltransferase HLS1-like GN=At2g23060 OS=Arabidopsis thaliana (Mouse-ear cress) PE=2 SV=1	R	General function prediction only	Os03g0764000 [Oryza sativa Japonica Group]
		Os07g0689600	2.68268e-13	-1.16902	2110	1865	864	883		101.79	89.8726	43.4258	44.7581	--	--	Biological Process: iron ion transport (GO:0006826);; Molecular Function: nicotianamine synthase activity (GO:0030410);; Biological Process: nicotianamine biosynthetic process (GO:0030418);;	K05953|0|osa:4344361|Os07g0689600; K05953 nicotianamine synthase [EC:2.5.1.43] (A)	--	--	--	Nicotianamine synthase protein	Nicotianamine synthase 3 OS=Oryza sativa subsp. japonica (Rice) PE=2 SV=1	H	Coenzyme transport and metabolism	Os07g0689600 [Oryza sativa Japonica Group]
		Os11g0635400	6.43307e-06	-1.0704	334	314	140	165		18.4915	17.7747	8.47852	9.36917	--	--	Molecular Function: monooxygenase activity (GO:0004497);; Molecular Function: iron ion binding (GO:0005506);; Molecular Function: electron carrier activity (GO:0009055);; Cellular Component: cytoplasmic membrane-bounded vesicle (GO:0016023);; Molecular Function: oxidoreductase activity, acting on paired donors, with incorporation or reduction of molecular oxygen (GO:0016705);; Molecular Function:…	--	--	[Q]	Secondary metabolites biosynthesis, transport and catabolism	--	Cytochrome P450 71A1 GN=CYP71A1 OS=Persea americana (Avocado) PE=1 SV=2	Q	Secondary metabolites biosynthesis, transport and catabolism	hypothetical protein OsJ_34537 [Oryza sativa Japonica Group]
		*Os09g0537700	0.00494902	-1.0701	560	458	285	194		33.1664	27.9107	17.109	11.4188	--	--	Molecular Function: RNA binding (GO:0003723);; Cellular Component: cytoplasmic membrane-bounded vesicle (GO:0016023);; Molecular Function: ribonuclease T2 activity (GO:0033897);;	K01166|0|osa:4347708|Os09g0537700; K01166 ribonuclease T2 [EC:3.1.27.1] (A)	--	[A]	RNA processing and modification	Ribonuclease T2 family	Ribonuclease 3 (Precursor) GN=RNS3 OS=Arabidopsis thaliana (Mouse-ear cress) PE=2 SV=1	A	RNA processing and modification	Os09g0537700 [Oryza sativa Japonica Group]
Low temperature	Up	Os07g0195300	3.05204e-06	Undefined	0	0	16	25		4.4401e-11	0.000226292	0.980724	1.52017	--	--	Cellular Component: mitochondrion (GO:0005739);;	--	--	--	--	F-box domain;; F-box-like;; F-box associated domain	Putative F-box protein At5g52610 GN=At5g52610 OS=Arabidopsis thaliana (Mouse-ear cress) PE=4 SV=1	--	--	hypothetical protein [Oryza sativa Japonica Group]
		*Os03g0411900	9.88681e-27	6.08908	4	0	120	151		0.143823	0.000438279	3.66082	4.46915	--	--	Molecular Function: nucleic acid binding (GO:0003676);; Cellular Component: nucleus (GO:0005634);; Cellular Component: mitochondrion (GO:0005739);; Cellular Component: plastid (GO:0009536);; Biological Process: DNA integration (GO:0015074);;	--	--	--	--	--	--	L	Replication, recombination and repair	Os03g0411900 [Oryza sativa Japonica Group]
		Os01g0201800	0.00136137	2.84813	6	0	20	23		0.136538	0	0.404501	0.461137	--	--	--	--	--	--	--	--	--	S	Function unknown	unknown protein [Oryza sativa Japonica Group]
		Os01g0620800	0.00184198	2.81182	2	4	17	25		0.148725	0.236425	1.01001	1.44325	--	--	Biological Process: response to toxic substance (GO:0009636);; Biological Process: response to salt stress (GO:0009651);; Biological Process: xenobiotic catabolic process (GO:0042178);; Molecular Function: quercetin 3-O-glucosyltransferase activity (GO:0080043);;	--	--	[GC]	Carbohydrate transport and metabolism;; Energy production and conversion	UDP-glucoronosyl and UDP-glucosyl transferase	Hydroquinone glucosyltransferase GN=AS OS=Rauvolfia serpentina (Serpentine wood) PE=1 SV=1	2110		Os01g0620800 [Oryza sativa Japonica Group]
		*Os03g0164400	2.96468e-05	2.80979	0	9	35	28		0.000207499	0.136574	0.489841	0.400089	--	--	Molecular Function: nucleic acid binding (GO:0003676);; Biological Process: proteolysis (GO:0006508);; Molecular Function: cysteine-type peptidase activity (GO:0008234);; Molecular Function: zinc ion binding (GO:0008270);;	--	--	--	--	MULE transposase domain;; FAR1 DNA-binding domain;; Transposase, Mutator family	Protein FAR1-RELATED SEQUENCE 5 GN=FRS5 OS=Arabidopsis thaliana (Mouse-ear cress) PE=2 SV=1	S	Function unknown	transposon protein, putative, unclassified, expressed [Oryza sativa Japonica Group]
		*Os09g0537700	1.10725e-11	2.48289	15	25	124	99		0.957269	1.56756	7.63557	6.16741	--	--	Molecular Function: RNA binding (GO:0003723);; Cellular Component: cytoplasmic membrane-bounded vesicle (GO:0016023);; Molecular Function: ribonuclease T2 activity (GO:0033897);;	K01166|0|osa:4347708|Os09g0537700; K01166 ribonuclease T2 [EC:3.1.27.1] (A)	--	[A]	RNA processing and modification	Ribonuclease T2 family	Ribonuclease 3 (Precursor) GN=RNS3 OS=Arabidopsis thaliana (Mouse-ear cress) PE=2 SV=1	A	RNA processing and modification	Os09g0537700 [Oryza sativa Japonica Group]
		Os08g0405700	0.000709747	2.30298	8	4	30	29		0.778319	0.372092	2.78645	2.56356	--	--	Biological Process: metal ion transport (GO:0030001);; Molecular Function: metal ion binding (GO:0046872);;	--	--	[P]	Inorganic ion transport and metabolism	Heavy-metal-associated domain	Copper transport protein CCH GN=CCH OS=Arabidopsis thaliana (Mouse-ear cress) PE=1 SV=1	P	Inorganic ion transport and metabolism	Os08g0405700 [Oryza sativa Japonica Group]
		Os04g0208200	2.79456e-09	2.0524	60	74	244	310		4.52871	5.42909	18.5225	22.7255	--	--	Cellular Component: mitochondrion (GO:0005739);; Biological Process: proteolysis (GO:0006508);; Biological Process: aging (GO:0007568);; Molecular Function: cysteine-type peptidase activity (GO:0008234);; Biological Process: response to ethylene (GO:0009723);; Biological Process: defense response to fungus, incompatible interaction (GO:0009817);; Cellular Component: senescence-associated vacuole …	--	--	[O]	Posttranslational modification, protein turnover, chaperones	Papain family cysteine protease;; Cathepsin propeptide inhibitor domain (I29);; Peptidase C1-like family	Senescence-specific cysteine protease SAG39 {ECO:0000305} (Precursor) OS=Oryza sativa subsp. indica (Rice) PE=3 SV=1	O	Posttranslational modification, protein turnover, chaperones	putative cysteine protease [Oryza sativa Japonica Group]
		*Os06g0118700	4.42846e-13	1.91453	92	127	375	448		4.64886	6.05902	18.9712	22.4453	--	--	Molecular Function: DNA binding (GO:0003677);; Molecular Function: aspartic-type endopeptidase activity (GO:0004190);; Biological Process: proteolysis (GO:0006508);; Cellular Component: cytoplasmic membrane-bounded vesicle (GO:0016023);;	--	--	[O]	Posttranslational modification, protein turnover, chaperones	Xylanase inhibitor N-terminal;; Xylanase inhibitor C-terminal;; Eukaryotic aspartyl protease	--	O	Posttranslational modification, protein turnover, chaperones	Os06g0118700 [Oryza sativa Japonica Group]
		Os07g0523400	2.48803e-07	1.89918	128	59	379	316		4.18662	2.08669	12.8394	10.6596	--	--	Molecular Function: transporter activity (GO:0005215);; Biological Process: transport (GO:0006810);; Cellular Component: integral component of membrane (GO:0016021);;	K15283|5.53171e-140|dosa:Os07t0523400-01|Os07g0523400; Glucose-6-phosphate/phosphate-translocator precursor.; K15283 solute carrier family 35, member E1 (A)	--	[GE]	Carbohydrate transport and metabolism;; Amino acid transport and metabolism	EamA-like transporter family	Glucose-6-phosphate/phosphate translocator 2, chloroplastic (Precursor) GN=GPT2 OS=Arabidopsis thaliana (Mouse-ear cress) PE=2 SV=2	G	Carbohydrate transport and metabolism	unnamed protein product [Oryza sativa Japonica Group]
		Os08g0495866	0.00235334	1.64383	13	13	45	36		0.379697	0.37424	1.23641	1.02167	--	--	Molecular Function: hydrolase activity, hydrolyzing O-glycosyl compounds (GO:0004553);; Biological Process: metabolic process (GO:0008152);; Molecular Function: galactinol-sucrose galactosyltransferase activity (GO:0047274);;	K06617|1.77119e-40|osa:4345925|Os08g0495800; K06617 raffinose synthase [EC:2.4.1.82] (A)	Galactose metabolism (ko00052)	--	--	--	Probable galactinol--sucrose galactosyltransferase 1 OS=Arabidopsis thaliana (Mouse-ear cress) PE=2 SV=1	R	General function prediction only	putative alkaline alpha-galactosidase seed imbibition protein [Oryza sativa Japonica Group]
		Os09g0424200	2.82432e-15	1.58953	79	81	249	231		4.88789	4.95672	15.643	13.913	[F]	Nucleotide transport and metabolism	Cellular Component: mitochondrion (GO:0005739);;	--	--	[F]	Nucleotide transport and metabolism	Glutamine amidotransferase class-I;; Homoserine O-succinyltransferase;; Peptidase C26	--	F	Nucleotide transport and metabolism	Os09g0424200 [Oryza sativa Japonica Group]
		Os05g0201700	0.00653831	1.57099	15	10	32	42		2.77172	1.91292	5.90364	7.17319	--	--	--	--	--	--	--	Polyketide cyclase / dehydrase and lipid transport	Lachrymatory-factor synthase (Precursor) GN=LFS OS=Allium cepa (Onion) PE=1 SV=1	S	Function unknown	hypothetical protein [Oryza sativa Japonica Group]
		Os07g0639100	0.00173393	1.55254	26	13	64	50		1.07777	0.535971	2.57271	2.34156	[IQ]	Lipid transport and metabolism;; Secondary metabolites biosynthesis, transport and catabolism	Molecular Function: ATP binding (GO:0005524);; Cellular Component: peroxisome (GO:0005777);; Biological Process: response to wounding (GO:0009611);; Biological Process: jasmonic acid biosynthetic process (GO:0009695);; Biological Process: response to endogenous stimulus (GO:0009719);; Biological Process: response to organic substance (GO:0010033);; Molecular Function: ligase activity (GO:0016874)…	K10526|0|dosa:Os07t0639100-00|Os07g0639100; AMP-dependent synthetase/ligase domain containing protein.; K10526 OPC-8:0 CoA ligase 1 [EC:6.2.1.-] (A)	alpha-Linolenic acid metabolism (ko00592)	[I]	Lipid transport and metabolism	AMP-binding enzyme;; AMP-binding enzyme C-terminal domain	Putative 4-coumarate--CoA ligase-like 8 GN=OJ1340_C08.126 OS=Oryza sativa subsp. japonica (Rice) PE=3 SV=1	I	Lipid transport and metabolism	RecName: Full=Putative 4-coumarate--CoA ligase-like 8 [Oryza sativa Japonica Group]
		Os03g0119300	3.04971e-08	1.52347	49	40	129	126		1.75347	1.42011	4.6856	4.45854	[O]	Posttranslational modification, protein turnover, chaperones	Molecular Function: serine-type endopeptidase activity (GO:0004252);; Cellular Component: cell wall (GO:0005618);; Biological Process: proteolysis (GO:0006508);; Cellular Component: cytoplasmic membrane-bounded vesicle (GO:0016023);; Molecular Function: identical protein binding (GO:0042802);; Biological Process: negative regulation of catalytic activity (GO:0043086);;	--	--	--	--	Subtilase family;; Peptidase inhibitor I9;; PA domain	Subtilisin-like protease SDD1 {ECO:0000303|PubMed:10809670} (Precursor) OS=Arabidopsis thaliana (Mouse-ear cress) PE=2 SV=1	O	Posttranslational modification, protein turnover, chaperones	Os03g0119300 [Oryza sativa Japonica Group]
		Os04g0527000	2.23701e-05	1.47968	27	32	73	91		2.15826	2.46522	5.6906	7.10865	--	--	--	--	--	--	--	GRAM domain	GEM-like protein 4 GN=At5g08350 OS=Arabidopsis thaliana (Mouse-ear cress) PE=2 SV=1	S	Function unknown	Os04g0527000 [Oryza sativa Japonica Group]
		Os06g0567900	0.000804147	1.46748	20	21	51	62		0.833075	0.835086	2.10771	2.45988	[Q]	Secondary metabolites biosynthesis, transport and catabolism	Molecular Function: copper ion binding (GO:0005507);; Cellular Component: extracellular region (GO:0005576);; Molecular Function: L-ascorbate oxidase activity (GO:0008447);; Cellular Component: plant-type cell wall (GO:0009505);; Cellular Component: cytoplasmic membrane-bounded vesicle (GO:0016023);; Biological Process: oxidation-reduction process (GO:0055114);;	--	--	[Q]	Secondary metabolites biosynthesis, transport and catabolism	Multicopper oxidase;; Multicopper oxidase;; Multicopper oxidase	L-ascorbate oxidase OS=Cucurbita pepo var. melopepo (Zucchini) PE=1 SV=1	Q	Secondary metabolites biosynthesis, transport and catabolism	putative L-ascorbate oxidase [Oryza sativa Japonica Group]
		Os04g0630100	0.000308268	1.46129	20	27	57	72		1.35692	1.87616	4.02318	4.8581	[MG]	Cell wall/membrane/envelope biogenesis;; Carbohydrate transport and metabolism	Molecular Function: 3-beta-hydroxy-delta5-steroid dehydrogenase activity (GO:0003854);; Biological Process: steroid biosynthetic process (GO:0006694);; Biological Process: cellular metabolic process (GO:0044237);; Molecular Function: coenzyme binding (GO:0050662);; Biological Process: oxidation-reduction process (GO:0055114);;	--	--	[V]	Defense mechanisms	NAD dependent epimerase/dehydratase family;; 3-beta hydroxysteroid dehydrogenase/isomerase family;; NADH(P)-binding;; Male sterility protein;; NmrA-like family;; short chain dehydrogenase;; KR domain;; Polysaccharide biosynthesis protein	Anthocyanidin reductase GN=T13M11.8 OS=Arabidopsis thaliana (Mouse-ear cress) PE=1 SV=2	M	Cell wall/membrane/envelope biogenesis	Os04g0630100 [Oryza sativa Japonica Group]
		Os02g0581100	2.94411e-08	1.45112	1108	1043	2627	3234		210.15	189.727	507.781	583.186	--	--	--	--	--	--	--	--	Photosystem II 5 kDa protein, chloroplastic (Precursor) GN=PSBT OS=Arabidopsis thaliana (Mouse-ear cress) PE=3 SV=2	S	Function unknown	hypothetical protein OsI_07816 [Oryza sativa Indica Group]
		Os11g0282900	0.00574923	1.40949	21	13	46	44		1.404	0.876178	3.11745	2.96253	--	--	Molecular Function: transporter activity (GO:0005215);; Biological Process: transport (GO:0006810);; Cellular Component: membrane (GO:0016020);;	K14638|1.16257e-31|dosa:Os11t0282800-00|Os11g0282800; Similar to POT family protein, expressed.; K14638 solute carrier family 15 (peptide/histidine transporter), member 3/4 (A)	--	[E]	Amino acid transport and metabolism	POT family	Protein NRT1/ PTR FAMILY 8.4 GN=F14H20.9 OS=Arabidopsis thaliana (Mouse-ear cress) PE=2 SV=2	E	Amino acid transport and metabolism	hypothetical protein OsI_35809 [Oryza sativa Indica Group]
		*Os02g0208500	6.47666e-05	1.40623	42	36	90	116		4.97953	4.21221	10.2432	13.7526	--	--	--	--	--	--	--	Cysteine-rich TM module stress tolerance	--	R	General function prediction only	Os02g0208500 [Oryza sativa Japonica Group]
		Os09g0418500	0.00933334	1.3983	37	38	81	116		1.44403	1.47096	3.24662	4.35578	[RTKL]	General function prediction only;; Signal transduction mechanisms;; Transcription;; Replication, recombination and repair	Molecular Function: protein serine/threonine kinase activity (GO:0004674);; Molecular Function: ATP binding (GO:0005524);; Biological Process: protein phosphorylation (GO:0006468);; Biological Process: signal transduction (GO:0007165);; Biological Process: multicellular organismal development (GO:0007275);; Biological Process: response to water deprivation (GO:0009414);; Biological Process: basip…	--	--	[T]	Signal transduction mechanisms	Protein of unknown function (DUF390);; Protein kinase domain;; Protein tyrosine kinase;; NAF domain	Putative CBL-interacting protein kinase 27 GN=P0701F11.10 OS=Oryza sativa subsp. japonica (Rice) PE=3 SV=1	T	Signal transduction mechanisms	Os09g0418500 [Oryza sativa Japonica Group]
		Os10g0155300	0.00472162	1.39232	22	17	43	59		1.41166	1.0881	2.81968	3.76692	--	--	--	--	--	--	--	F-box-like;; F-box domain	--	R	General function prediction only	Os10g0155300 [Oryza sativa Japonica Group]
		Os01g0619900	0.00075796	1.3636	168	276	505	634		4.82373	8.25453	14.4461	19.0377	--	--	Cellular Component: nucleus (GO:0005634);; Biological Process: negative regulation of transcription, DNA-templated (GO:0045892);; Biological Process: negative regulation of trichome patterning (GO:1900033);;	--	--	--	--	--	MYB-like transcription factor TCL2 GN=TCL2 OS=Arabidopsis thaliana (Mouse-ear cress) PE=1 SV=1	K	Transcription	hypothetical protein OsI_02893 [Oryza sativa Indica Group]
		Os05g0427900	0.00715305	1.3576	67	90	168	233		4.23247	5.49412	10.6476	14.6343	[O]	Posttranslational modification, protein turnover, chaperones	--	K09519|3.72223e-97|dosa:Os05t0427900-01|Os05g0427900; Similar to DnaJ-like protein.; K09519 DnaJ homolog subfamily B member 13 (A)	--	[O]	Posttranslational modification, protein turnover, chaperones	DnaJ C terminal domain	Chaperone protein dnaJ 3 (Precursor) GN=F26G5.60 OS=Arabidopsis thaliana (Mouse-ear cress) PE=1 SV=2	O	Posttranslational modification, protein turnover, chaperones	hypothetical protein OsI_20048 [Oryza sativa Indica Group]
		Os05g0535900	0.00247458	1.32637	20	26	57	58		0.438149	0.54198	1.17831	1.20187	--	--	--	--	--	--	--	Protein of unknown function (DUF4005);; IQ calmodulin-binding motif	Protein IQ-DOMAIN 31 GN=IQD31 OS=Arabidopsis thaliana (Mouse-ear cress) PE=1 SV=1	S	Function unknown	Os05g0535900 [Oryza sativa Japonica Group]
		Os12g0438600	3.71847e-05	1.29081	35	47	95	105		1.1912	1.55674	3.27205	3.48455	--	--	Molecular Function: voltage-gated chloride channel activity (GO:0005247);; Biological Process: chloride transport (GO:0006821);; Molecular Function: nitrate:proton symporter activity (GO:0009671);; Cellular Component: plant-type vacuole membrane (GO:0009705);; Biological Process: response to nitrate (GO:0010167);; Biological Process: nitrate transport (GO:0015706);; Cellular Component: integral c…	--	--	[P]	Inorganic ion transport and metabolism	--	Chloride channel protein CLC-a GN=MHK7.12 OS=Arabidopsis thaliana (Mouse-ear cress) PE=1 SV=2	P	Inorganic ion transport and metabolism	hypothetical protein OsI_38196 [Oryza sativa Indica Group]
		Os04g0631000	0.00308061	1.29002	25	23	62	55		1.2466	1.45012	3.13964	2.73837	[MG]	Cell wall/membrane/envelope biogenesis;; Carbohydrate transport and metabolism	Molecular Function: catalytic activity (GO:0003824);; Biological Process: cellular metabolic process (GO:0044237);; Molecular Function: coenzyme binding (GO:0050662);;	K08695|0|dosa:Os04t0631000-00|Os04g0631000; Similar to H0105C05.4 protein.; K08695 anthocyanidin reductase [EC:1.3.1.77] (A)	Flavonoid biosynthesis (ko00941)	[V]	Defense mechanisms	NAD dependent epimerase/dehydratase family;; 3-beta hydroxysteroid dehydrogenase/isomerase family;; NADH(P)-binding;; NmrA-like family;; Male sterility protein;; short chain dehydrogenase;; KR domain	Anthocyanidin reductase GN=T13M11.8 OS=Arabidopsis thaliana (Mouse-ear cress) PE=1 SV=2	Q	Secondary metabolites biosynthesis, transport and catabolism	H0105C05.4 [Oryza sativa Indica Group]
		Os09g0450300	0.000651962	1.24221	120	140	266	347		1.89958	2.32369	4.20434	5.55419	--	--	Biological Process: microtubule cytoskeleton organization (GO:0000226);; Biological Process: cytokinesis (GO:0000910);; Cellular Component: mitochondrion (GO:0005739);; Molecular Function: microtubule binding (GO:0008017);; Cellular Component: phragmoplast (GO:0009524);; Cellular Component: plastid (GO:0009536);; Cellular Component: preprophase band (GO:0009574);;	K16732|0|osa:4347221|Os09g0450300; K16732 protein regulator of cytokinesis 1 (A)	--	[DZ]	Cell cycle control, cell division, chromosome partitioning;; Cytoskeleton	Microtubule associated protein (MAP65/ASE1 family)	65-kDa microtubule-associated protein 6 GN=MAP65-6 OS=Arabidopsis thaliana (Mouse-ear cress) PE=1 SV=1	Z	Cytoskeleton	putative microtubule-associated protein MAP65-1a [Oryza sativa Japonica Group]
		Os11g0298000	4.23978e-25	1.2373	422	432	1043	964		33.2319	33.6324	84.9442	74.4506	--	--	Biological Process: amino acid transmembrane transport (GO:0003333);; Molecular Function: amino acid transmembrane transporter activity (GO:0015171);; Cellular Component: integral component of membrane (GO:0016021);;	K15015|0|dosa:Os11t0298000-00|Os11g0298000; Similar to amino acid transporter.; K15015 solute carrier family 32 (vesicular inhibitory amino acid transporter) (A)	--	[E]	Amino acid transport and metabolism	Transmembrane amino acid transporter protein	--	E	Amino acid transport and metabolism	Transmembrane amino acid transporter protein [Oryza sativa Japonica Group]
		Os03g0758100	9.09413e-12	1.23314	257	178	502	517		2.89889	2.06398	5.61076	5.8178	[G]	Carbohydrate transport and metabolism	Molecular Function: glycogen phosphorylase activity (GO:0008184);; Biological Process: response to cold (GO:0009409);; Biological Process: response to water deprivation (GO:0009414);; Cellular Component: chloroplast stroma (GO:0009570);; Biological Process: starch biosynthetic process (GO:0019252);; Molecular Function: pyridoxal phosphate binding (GO:0030170);; Biological Process: defense respons…	K00688|0|dosa:Os03t0758100-01|Os03g0758100; Similar to Phosphorylase (Fragment).; K00688 starch phosphorylase [EC:2.4.1.1] (A)	Starch and sucrose metabolism (ko00500)	[G]	Carbohydrate transport and metabolism	Carbohydrate phosphorylase	Alpha-1,4 glucan phosphorylase L-2 isozyme, chloroplastic/amyloplastic (Precursor) GN=STP-1 OS=Solanum tuberosum (Potato) PE=1 SV=1	G	Carbohydrate transport and metabolism	alpha 1,4-glucan phosphorylase L isozyme [Oryza sativa]
		Os03g0766600	0.000205892	1.22502	47	32	85	99		5.57189	3.84684	10.0685	11.4902	--	--	--	--	--	--	--	--	--	S	Function unknown	Os03g0766600 [Oryza sativa Japonica Group]
		Os09g0298200	2.64639e-08	1.22181	682	469	1273	1402		15.7487	10.949	29.1776	32.4589	[G]	Carbohydrate transport and metabolism	Molecular Function: ATP binding (GO:0005524);; Cellular Component: cytosol (GO:0005829);; Biological Process: glycogen biosynthetic process (GO:0005978);; Molecular Function: glucose-1-phosphate adenylyltransferase activity (GO:0008878);; Cellular Component: amyloplast (GO:0009501);; Cellular Component: chloroplast stroma (GO:0009570);; Biological Process: starch biosynthetic process (GO:0019252)…	K00975|0|osa:4346656|Os09g0298200; K00975 glucose-1-phosphate adenylyltransferase [EC:2.7.7.27] (A)	Starch and sucrose metabolism (ko00500);; Amino sugar and nucleotide sugar metabolism (ko00520)	[M]	Cell wall/membrane/envelope biogenesis	Nucleotidyl transferase	Glucose-1-phosphate adenylyltransferase small subunit, chloroplastic/amyloplastic (Precursor) OS=Oryza sativa subsp. japonica (Rice) PE=2 SV=4	M	Cell wall/membrane/envelope biogenesis	Os09g0298200 [Oryza sativa Japonica Group]
		Os03g0667500	0.00352889	1.22027	43	44	86	116		3.62906	3.68443	7.44535	9.53449	--	--	Molecular Function: iron ion transmembrane transporter activity (GO:0005381);; Molecular Function: zinc ion transmembrane transporter activity (GO:0005385);; Cellular Component: plasma membrane (GO:0005886);; Biological Process: cellular iron ion homeostasis (GO:0006879);; Biological Process: response to bacterium (GO:0009617);; Molecular Function: copper uptake transmembrane transporter activity…	K14709|0|osa:4333669|Os03g0667500; K14709 solute carrier family 39 (zinc transporter), member 1/2/3 (A)	--	[P]	Inorganic ion transport and metabolism	ZIP Zinc transporter	Fe(2+) transport protein 1 (Precursor) OS=Oryza sativa subsp. japonica (Rice) PE=2 SV=1	P	Inorganic ion transport and metabolism	Os03g0667500 [Oryza sativa Japonica Group]
		Os03g0843800	0.000164229	1.21702	2835	3767	6810	8488		202.933	268.356	491.504	596.022	[QR]	Secondary metabolites biosynthesis, transport and catabolism;; General function prediction only	Cellular Component: plasma membrane (GO:0005886);; Molecular Function: S-adenosylmethionine-dependent methyltransferase activity (GO:0008757);; Cellular Component: chloroplast envelope (GO:0009941);; Biological Process: methylation (GO:0032259);;	--	--	--	--	Thiopurine S-methyltransferase (TPMT);; Methyltransferase domain;; Methyltransferase domain	--	R	General function prediction only	putative methyl chloride transferase [Oryza sativa Japonica Group]
		*Os01g0850700	0.00229589	1.2095	26	33	61	75		1.06565	1.37945	2.57714	3.11871	[Q]	Secondary metabolites biosynthesis, transport and catabolism	Molecular Function: copper ion binding (GO:0005507);; Biological Process: vegetative to reproductive phase transition of meristem (GO:0010228);; Cellular Component: cytoplasmic membrane-bounded vesicle (GO:0016023);; Biological Process: lignin catabolic process (GO:0046274);; Biological Process: response to copper ion (GO:0046688);; Cellular Component: apoplast (GO:0048046);; Molecular Function: …	--	--	[Q]	Secondary metabolites biosynthesis, transport and catabolism	Multicopper oxidase;; Multicopper oxidase;; Multicopper oxidase	Laccase-7 (Precursor) OS=Oryza sativa subsp. japonica (Rice) PE=2 SV=1	Q	Secondary metabolites biosynthesis, transport and catabolism	Os01g0850700 [Oryza sativa Japonica Group]
		Os09g0426500	1.97717e-06	1.20309	606	502	1150	1392		31.8966	27.301	63.5055	69.4536	--	--	Cellular Component: membrane (GO:0016020);; Cellular Component: cytoplasmic membrane-bounded vesicle (GO:0016023);;	--	--	--	--	EamA-like transporter family	WAT1-related protein At4g30420 GN=At4g30420 OS=Arabidopsis thaliana (Mouse-ear cress) PE=3 SV=1	S	Function unknown	unnamed protein product [Oryza sativa Japonica Group]
		Os09g0426600	5.66118e-11	1.2008	113	124	254	289		6.06739	6.70997	13.4583	15.5161	--	--	Cellular Component: membrane (GO:0016020);; Cellular Component: cytoplasmic membrane-bounded vesicle (GO:0016023);;	--	--	--	--	--	WAT1-related protein At4g30420 GN=At4g30420 OS=Arabidopsis thaliana (Mouse-ear cress) PE=3 SV=1	S	Function unknown	hypothetical protein OsI_31435 [Oryza sativa Indica Group]
		Os03g0113000	0.00569031	1.17795	32	23	59	65		1.72338	1.28575	3.35312	3.59039	[RTKL]	General function prediction only;; Signal transduction mechanisms;; Transcription;; Replication, recombination and repair	Molecular Function: protein serine/threonine kinase activity (GO:0004674);; Molecular Function: ATP binding (GO:0005524);; Cellular Component: mitochondrion (GO:0005739);; Biological Process: protein phosphorylation (GO:0006468);; Biological Process: response to wounding (GO:0009611);;	--	--	[T]	Signal transduction mechanisms	Protein kinase domain;; Protein tyrosine kinase;; Phosphotransferase enzyme family	Probable receptor-like protein kinase At1g33260 GN=At1g33260 OS=Arabidopsis thaliana (Mouse-ear cress) PE=2 SV=1	T	Signal transduction mechanisms	Os03g0113000 [Oryza sativa Japonica Group]
		*Os05g0178300	0.0089314	1.1718	125	132	243	334		18.6009	19.7058	36.1783	50.7382	--	--	--	--	--	--	--	Cysteine-rich TM module stress tolerance	--	R	General function prediction only	Os05g0178300 [Oryza sativa Japonica Group]
		Os06g0600301	0.00223105	1.13596	42	37	75	98		3.87138	2.86276	5.77058	7.65005	[R]	General function prediction only	Molecular Function: GTPase activity (GO:0003924);; Molecular Function: protein binding (GO:0005515);; Molecular Function: GTP binding (GO:0005525);; Cellular Component: nucleus (GO:0005634);; Cellular Component: Golgi apparatus (GO:0005794);; Cellular Component: cytosol (GO:0005829);; Biological Process: GTP catabolic process (GO:0006184);; Biological Process: mRNA export from nucleus (GO:0006406…	K07936|6.62001e-170|osa:9266942|Os06g0600301; K07936 GTP-binding nuclear protein Ran (A)	Ribosome biogenesis in eukaryotes (ko03008);; RNA transport (ko03013)	[U]	Intracellular trafficking, secretion, and vesicular transport	Ras family;; Miro-like protein;; ADP-ribosylation factor family;; RNA helicase	GTP-binding nuclear protein Ran-3 OS=Oryza sativa subsp. japonica (Rice) PE=2 SV=1	U	Intracellular trafficking, secretion, and vesicular transport	Os06g0600301 [Oryza sativa Japonica Group]
		Os11g0488900	0.00229322	1.12157	81	44	139	132		8.34434	4.44662	14.6769	12.9185	--	--	Cellular Component: nucleus (GO:0005634);; Cellular Component: mitochondrion (GO:0005739);;	--	--	--	--	F-box-like;; MYND finger	F-box protein At1g67340 GN=At1g67340 OS=Arabidopsis thaliana (Mouse-ear cress) PE=1 SV=1	S	Function unknown	MYND finger family protein, expressed [Oryza sativa Japonica Group]
		Os09g0482800	0.000404254	1.11528	46	48	106	97		7.41138	7.70211	17.4329	15.4929	--	--	Molecular Function: calcium ion binding (GO:0005509);;	--	--	--	--	EF hand;; EF hand;; EF-hand domain pair;; EF-hand domain;; EF-hand domain pair	--	S	Function unknown	Os09g0482800 [Oryza sativa Japonica Group]
		Os07g0529600	9.02705e-06	1.1102	220	216	421	517		15.375	15.0455	30.1106	36.0497	[H]	Coenzyme transport and metabolism	Biological Process: maltose metabolic process (GO:0000023);; Cellular Component: mitochondrion (GO:0005739);; Cellular Component: cytosol (GO:0005829);; Biological Process: cellular response to DNA damage stimulus (GO:0006974);; Molecular Function: zinc ion binding (GO:0008270);; Biological Process: thiamine biosynthetic process (GO:0009228);; Cellular Component: chloroplast stroma (GO:0009570);;…	K03146|0|osa:4343443|Os07g0529600; K03146 thiamine thiazole synthase (A)	Thiamine metabolism (ko00730)	[R]	General function prediction only	Thi4 family;; FAD dependent oxidoreductase;; FAD binding domain;; NAD(P)-binding Rossmann-like domain;; GMC oxidoreductase	Thiamine thiazole synthase 2, chloroplastic {ECO:0000255|HAMAP-Rule:MF_03158} (Precursor) GN=Sb02g040060 OS=Sorghum bicolor (Sorghum) PE=3 SV=1	R	General function prediction only	Os07g0529600 [Oryza sativa Japonica Group]
		Os02g0259850	0.00362336	1.10307	46	32	93	74		0.430725	0.427592	0.955073	0.592391	--	--	--	--	--	--	--	--	--	T	Signal transduction mechanisms	PREDICTED: BAG family molecular chaperone regulator 6-like [Setaria italica]
		Os04g0671300	1.96346e-19	1.09363	417	446	964	872		10.5754	11.4769	24.5651	22.473	--	--	Cellular Component: peroxisome (GO:0005777);; Biological Process: polyamine catabolic process (GO:0006598);; Molecular Function: methyltransferase activity (GO:0008168);; Biological Process: methylation (GO:0032259);; Molecular Function: polyamine oxidase activity (GO:0046592);; Biological Process: oxidation-reduction process (GO:0055114);;	K17839|0|osa:4337360|Os04g0671300; K17839 polyamine oxidase [EC:1.5.3.17 1.5.3.-] (A)	Arginine and proline metabolism (ko00330);; beta-Alanine metabolism (ko00410)	[Q]	Secondary metabolites biosynthesis, transport and catabolism	Flavin containing amine oxidoreductase;; NAD(P)-binding Rossmann-like domain;; FAD dependent oxidoreductase;; FAD binding domain;; Pyridine nucleotide-disulphide oxidoreductase;; Pyridine nucleotide-disulphide oxidoreductase	Probable polyamine oxidase 4 GN=PAO4 OS=Arabidopsis thaliana (Mouse-ear cress) PE=1 SV=1	Q	Secondary metabolites biosynthesis, transport and catabolism	Os04g0671300 [Oryza sativa Japonica Group]
		Os01g0618900	0.00280548	1.08808	40	36	70	91		1.7205	1.66303	3.27006	3.84566	[M]	Cell wall/membrane/envelope biogenesis	Molecular Function: polygalacturonase activity (GO:0004650);; Cellular Component: extracellular region (GO:0005576);; Biological Process: carbohydrate metabolic process (GO:0005975);; Cellular Component: membrane (GO:0016020);; Cellular Component: cytoplasmic membrane-bounded vesicle (GO:0016023);;	--	--	--	--	Glycosyl hydrolases family 28;; Right handed beta helix region	Probable polygalacturonase OS=Vitis vinifera (Grape) PE=1 SV=1	R	General function prediction only	hypothetical protein OsI_02888 [Oryza sativa Indica Group]
		Os04g0482300	0.000930554	1.08238	279	345	582	735		16.4738	20.0404	34.9956	41.6577	--	--	Molecular Function: transcription cofactor activity (GO:0003712);; Molecular Function: histone acetyltransferase activity (GO:0004402);; Cellular Component: nucleus (GO:0005634);; Biological Process: regulation of transcription, DNA-templated (GO:0006355);; Molecular Function: zinc ion binding (GO:0008270);; Biological Process: histone acetylation (GO:0016573);;	--	--	[K]	Transcription	BTB/POZ domain;; TAZ zinc finger	BTB/POZ and TAZ domain-containing protein 1 GN=BT1 OS=Arabidopsis thaliana (Mouse-ear cress) PE=1 SV=1	K	Transcription	Os04g0482300 [Oryza sativa Japonica Group]
		Os01g0534900	0.004996	1.07496	359	385	671	891		4.86337	5.29183	8.89905	12.3896	[S]	Function unknown	Cellular Component: plasma membrane (GO:0005886);; Cellular Component: cytoplasmic membrane-bounded vesicle (GO:0016023);;	--	--	[R]	General function prediction only	Domain of unknown function DUF221;; Late exocytosis, associated with Golgi transport;; Domain of unknown function (DUF4463)	Calcium permeable stress-gated cation channel 1 GN=CSC1 OS=Arabidopsis thaliana (Mouse-ear cress) PE=2 SV=1	S	Function unknown	Os01g0534900 [Oryza sativa Japonica Group]
		Os04g0385900	4.92903e-06	1.07146	273	226	477	568		31.2782	25.6566	55.679	63.1035	--	--	--	--	--	--	--	--	--	R	General function prediction only	OSIGBa0148P16.1 [Oryza sativa Indica Group]
		Os04g0572200	6.80758e-08	1.06317	105	124	237	240		10.7295	12.548	25.0019	24.1485	--	--	Molecular Function: DNA binding (GO:0003677);; Molecular Function: sequence-specific DNA binding transcription factor activity (GO:0003700);; Cellular Component: nucleus (GO:0005634);; Biological Process: regulation of transcription, DNA-templated (GO:0006355);; Cellular Component: plastid (GO:0009536);; Biological Process: defense response to fungus (GO:0050832);;	--	--	--	--	AP2 domain	Ethylene-responsive transcription factor ERF025 GN=ERF025 OS=Arabidopsis thaliana (Mouse-ear cress) PE=2 SV=1	K	Transcription	hypothetical protein OsJ_15841 [Oryza sativa Japonica Group]
		Os04g0305700	1.8367e-05	1.05897	82	88	159	194		5.26686	5.54592	10.4719	11.9864	--	--	Biological Process: metabolic process (GO:0008152);; Molecular Function: transferase activity, transferring hexosyl groups (GO:0016758);;	--	--	[GC]	Carbohydrate transport and metabolism;; Energy production and conversion	UDP-glucoronosyl and UDP-glucosyl transferase	UDP-glycosyltransferase 90A1 GN=UGT90A1 OS=Arabidopsis thaliana (Mouse-ear cress) PE=2 SV=1	2195		OSJNBa0023J03.6 [Oryza sativa Japonica Group]
		Os06g0126500	0.00962289	1.05856	28	37	76	59		1.20844	1.58405	3.26662	2.4495	--	--	Cellular Component: mitochondrion (GO:0005739);; Biological Process: apoptotic process (GO:0006915);; Cellular Component: cytoplasmic membrane-bounded vesicle (GO:0016023);; Molecular Function: chaperone binding (GO:0051087);;	--	--	[T]	Signal transduction mechanisms	BAG domain;; Ubiquitin family;; PB1 domain	--	O	Posttranslational modification, protein turnover, chaperones	Os06g0126500 [Oryza sativa Japonica Group]
		Os05g0566800	3.16778e-08	1.05383	130	115	273	234		11.6982	10.3019	24.6424	20.5577	--	--	Cellular Component: chloroplast thylakoid membrane (GO:0009535);; Biological Process: cold acclimation (GO:0009631);; Biological Process: response to abscisic acid (GO:0009737);; Cellular Component: integral component of chloroplast inner membrane (GO:0031357);; Biological Process: cellular response to water deprivation (GO:0042631);; Biological Process: cellular response to cold (GO:0070417);;	--	--	--	--	Cold acclimation protein WCOR413	Cold-regulated 413 inner membrane protein 2, chloroplastic (Precursor) GN=At1g29390 OS=Arabidopsis thaliana (Mouse-ear cress) PE=1 SV=1	S	Function unknown	Os05g0566800 [Oryza sativa Japonica Group]
		Os01g0369950	0.000463561	1.05072	63	46	106	119		5.71857	4.19563	9.76127	10.8141	[C]	Energy production and conversion	Molecular Function: FMN binding (GO:0010181);; Molecular Function: 12-oxophytodienoate reductase activity (GO:0016629);; Biological Process: oxylipin biosynthetic process (GO:0031408);; Biological Process: oxidation-reduction process (GO:0055114);;	--	--	[CR]	Energy production and conversion;; General function prediction only	NADH:flavin oxidoreductase / NADH oxidase family	Putative 12-oxophytodienoate reductase 10 OS=Oryza sativa subsp. japonica (Rice) PE=2 SV=1	C	Energy production and conversion	Os01g0369900 [Oryza sativa Japonica Group]
		Os12g0237900	0.000240714	1.04651	71	49	124	123		0.940564	0.670453	1.63509	1.66553	--	--	Biological Process: defense response (GO:0006952);; Cellular Component: cytoplasmic membrane-bounded vesicle (GO:0016023);; Molecular Function: ADP binding (GO:0043531);;	--	--	[T]	Signal transduction mechanisms	NB-ARC domain	Disease resistance RPP13-like protein 4 GN=RPP13L4 OS=Arabidopsis thaliana (Mouse-ear cress) PE=2 SV=2	T	Signal transduction mechanisms	Os12g0237900 [Oryza sativa Japonica Group]
		Os10g0529300	3.05076e-10	1.0451	179	139	340	314		15.9525	12.2875	30.7214	27.7803	[O]	Posttranslational modification, protein turnover, chaperones	Molecular Function: glutathione transferase activity (GO:0004364);; Biological Process: glutathione metabolic process (GO:0006749);; Cellular Component: chloroplast (GO:0009507);; Biological Process: de-etiolation (GO:0009704);; Biological Process: response to cadmium ion (GO:0046686);; Biological Process: lateral root development (GO:0048527);; Biological Process: response to growth hormone (GO:…	K00799|5.27201e-155|osa:4349192|Os10g0529300; K00799 glutathione S-transferase [EC:2.5.1.18] (A)	Glutathione metabolism (ko00480)	[O]	Posttranslational modification, protein turnover, chaperones	Glutathione S-transferase, N-terminal domain;; Glutathione S-transferase, N-terminal domain;; Glutathione S-transferase, N-terminal domain;; Glutathione S-transferase, C-terminal domain;; Glutathione S-transferase, C-terminal domain	Probable glutathione S-transferase GSTU6 GN=OSJNBb0038A07.2 OS=Oryza sativa subsp. japonica (Rice) PE=2 SV=2	O	Posttranslational modification, protein turnover, chaperones	Os10g0529300 [Oryza sativa Japonica Group]
		Os06g0289900	4.09469e-10	1.03127	200	154	347	374		9.93189	7.4829	17.5507	17.8745	--	--	Molecular Function: glycine-tRNA ligase activity (GO:0004820);; Molecular Function: ATP binding (GO:0005524);; Cellular Component: cytoplasm (GO:0005737);; Biological Process: glycyl-tRNA aminoacylation (GO:0006426);; Molecular Function: transferase activity, transferring hexosyl groups (GO:0016758);;	--	--	[GC]	Carbohydrate transport and metabolism;; Energy production and conversion	UDP-glucoronosyl and UDP-glucosyl transferase	Anthocyanidin 5,3-O-glucosyltransferase GN=RhGT1 OS=Rosa hybrid cultivar PE=2 SV=1	2319		Os06g0289900 [Oryza sativa Japonica Group]
		Os03g0742900	1.48382e-08	1.0202	132	145	271	289		10.0905	13.1642	19.74	22.4812	--	--	Cellular Component: nucleus (GO:0005634);; Biological Process: regulation of transcription, DNA-templated (GO:0006355);; Biological Process: response to water deprivation (GO:0009414);; Biological Process: response to wounding (GO:0009611);; Biological Process: gravitropism (GO:0009630);; Biological Process: auxin-activated signaling pathway (GO:0009734);; Biological Process: response to jasmonic…	K14484|6.54775e-95|osa:4334069|Os03g0742900; K14484 auxin-responsive protein IAA (A)	Plant hormone signal transduction (ko04075)	--	--	AUX/IAA family	--	K	Transcription	Os03g0742900 [Oryza sativa Japonica Group]
		Os06g0141200	6.48917e-06	1.01927	3257	4016	7963	6735		242.822	295.078	594.045	503.311	--	--	Molecular Function: zinc ion binding (GO:0008270);; Molecular Function: hydrolase activity (GO:0016787);;	--	--	[R]	General function prediction only	Zn-finger in Ran binding protein and others	--	R	General function prediction only	Os06g0141200 [Oryza sativa Japonica Group]
		Os06g0110000	0.00579171	1.01658	62	62	108	142		2.1838	2.17511	3.83176	4.93227	[Q]	Secondary metabolites biosynthesis, transport and catabolism	Molecular Function: monooxygenase activity (GO:0004497);; Molecular Function: iron ion binding (GO:0005506);; Cellular Component: endoplasmic reticulum membrane (GO:0005789);; Biological Process: multicellular organismal development (GO:0007275);; Molecular Function: electron carrier activity (GO:0009055);; Biological Process: gibberellin biosynthetic process (GO:0009686);; Cellular Component: in…	K04123|0|osa:4339885|Os06g0110000; K04123 ent-kaurenoic acid hydroxylase [EC:1.14.13.79] (A)	Diterpenoid biosynthesis (ko00904)	[QI]	Secondary metabolites biosynthesis, transport and catabolism;; Lipid transport and metabolism	Cytochrome P450	--	Q	Secondary metabolites biosynthesis, transport and catabolism	hypothetical protein OsI_07000 [Oryza sativa Indica Group]
		Os05g0114000	2.0724e-08	1.0142	185	185	403	342		10.6551	10.6611	22.9045	19.8657	[C]	Energy production and conversion	Molecular Function: magnesium ion binding (GO:0000287);; Molecular Function: inorganic diphosphatase activity (GO:0004427);; Cellular Component: cytosol (GO:0005829);; Biological Process: phosphate-containing compound metabolic process (GO:0006796);; Cellular Component: membrane (GO:0016020);; Biological Process: response to cadmium ion (GO:0046686);;	K01507|1.45379e-157|osa:4337608|Os05g0114000; K01507 inorganic pyrophosphatase [EC:3.6.1.1] (A)	Oxidative phosphorylation (ko00190)	[C]	Energy production and conversion	Inorganic pyrophosphatase	--	C	Energy production and conversion	Os05g0114000 [Oryza sativa Japonica Group]
		Os02g0226900	2.22809e-05	1.01341	904	1145	1895	2228		27.1939	35.8106	59.2205	72.9449	--	--	Cellular Component: mitochondrion (GO:0005739);; Biological Process: RNA splicing (GO:0008380);; Biological Process: response to abscisic acid (GO:0009737);;	--	--	[R]	General function prediction only	PPR repeat family;; PPR repeat;; PPR repeat;; Pentatricopeptide repeat domain;; Evolutionarily conserved signalling intermediate in Toll pathway	Pentatricopeptide repeat-containing protein At1g51965, mitochondrial (Precursor) GN=At1g51965 OS=Arabidopsis thaliana (Mouse-ear cress) PE=2 SV=1	R	General function prediction only	Os02g0226900 [Oryza sativa Japonica Group]
		Os12g0618600	6.82089e-06	1.01191	85	106	199	185		2.76068	3.50341	6.42732	5.99017	--	--	Molecular Function: DNA binding (GO:0003677);; Molecular Function: sequence-specific DNA binding transcription factor activity (GO:0003700);; Biological Process: regulation of transcription, DNA-templated (GO:0006355);; Cellular Component: CCAAT-binding factor complex (GO:0016602);;	K08064|0|osa:4352811|Os12g0618600; K08064 nuclear transcription factor Y, alpha (A)	--	[K]	Transcription	CCAAT-binding transcription factor (CBF-B/NF-YA) subunit B	Nuclear transcription factor Y subunit A-10 GN=NFYA10 OS=Arabidopsis thaliana (Mouse-ear cress) PE=2 SV=2	K	Transcription	Os12g0618600 [Oryza sativa Japonica Group]
		Os03g0232400	6.22542e-18	1.00961	609	695	1258	1359		51.2502	57.2154	104.629	113.733	--	--	Cellular Component: extracellular region (GO:0005576);; Molecular Function: growth factor activity (GO:0008083);; Biological Process: cell proliferation (GO:0008283);; Cellular Component: cytoplasmic membrane-bounded vesicle (GO:0016023);;	--	--	--	--	Phytosulfokine precursor protein (PSK)	Phytosulfokine-beta (Precursor) GN=PSK2 OS=Arabidopsis thaliana (Mouse-ear cress) PE=2 SV=1	R	General function prediction only	Os03g0232400 [Oryza sativa Japonica Group]
		Os11g0282800	1.15325e-06	1.00916	378	319	644	754		16.2899	13.8615	28.3582	33.0652	--	--	Molecular Function: transporter activity (GO:0005215);; Cellular Component: mitochondrion (GO:0005739);; Biological Process: transport (GO:0006810);; Cellular Component: membrane (GO:0016020);;	K14638|0|dosa:Os11t0282800-00|Os11g0282800; Similar to POT family protein, expressed.; K14638 solute carrier family 15 (peptide/histidine transporter), member 3/4 (A)	--	[E]	Amino acid transport and metabolism	POT family	Protein NRT1/ PTR FAMILY 8.2 GN=F7J8.160 OS=Arabidopsis thaliana (Mouse-ear cress) PE=2 SV=1	E	Amino acid transport and metabolism	POT family protein, expressed [Oryza sativa Japonica Group]
		Os10g0462600	0.00299019	1.00481	52	41	97	89		5.09602	3.19087	9.23222	7.96131	--	--	Cellular Component: plastid (GO:0009536);;	--	--	--	--	--	--	--	--	hypothetical protein [Oryza sativa Japonica Group]
		Os03g0233000	1.05818e-15	1.00005	364	433	768	821		23.6452	27.607	51.2988	51.7158	--	--	Cellular Component: mitochondrion (GO:0005739);;	--	--	[R]	General function prediction only	Protein of unknown function, DUF607	Calcium uniporter protein 2, mitochondrial (Precursor) OS=Arabidopsis thaliana (Mouse-ear cress) PE=2 SV=1	R	General function prediction only	hypothetical protein OsI_10643 [Oryza sativa Indica Group]
	Down	Os03g0215400	2.86225e-05	Undefined	15	19	0	0		0.719531	0.894879	0	0.0382287	--	--	Biological Process: cell fate specification (GO:0001708);; Molecular Function: DNA binding (GO:0003677);; Molecular Function: sequence-specific DNA binding transcription factor activity (GO:0003700);; Cellular Component: nucleus (GO:0005634);; Biological Process: regulation of transcription, DNA-templated (GO:0006355);; Biological Process: maintenance of floral meristem identity (GO:0010076);; Bi…	--	--	[K]	Transcription	K-box region;; SRF-type transcription factor (DNA-binding and dimerisation domain)	MADS-box transcription factor 1 OS=Oryza sativa subsp. japonica (Rice) PE=1 SV=1	K	Transcription	Os03g0215400 [Oryza sativa Japonica Group]
		Os03g0291500	1.00122e-07	Undefined	20	30	0	0		0.718122	1.08676	0	0	[E]	Amino acid transport and metabolism	Molecular Function: DNA binding (GO:0003677);; Molecular Function: asparagine synthase (glutamine-hydrolyzing) activity (GO:0004066);; Molecular Function: ATP binding (GO:0005524);; Biological Process: regulation of transcription, DNA-templated (GO:0006355);; Biological Process: glutamine metabolic process (GO:0006541);; Biological Process: cellular amino acid catabolic process (GO:0009063);; Bio…	K01953|0|dosa:Os03t0291500-01|Os03g0291500, ASN1, ASPARAGINE_SYNTHETASE_1; Similar to Asparagine synthetase.; K01953 asparagine synthase (glutamine-hydrolysing) [EC:6.3.5.4] (A)	Alanine, aspartate and glutamate metabolism (ko00250)	[E]	Amino acid transport and metabolism	Asparagine synthase;; Glutamine amidotransferase domain;; Glutamine amidotransferase domain;; Aluminium induced protein;; Glutamine amidotransferases class-II	Asparagine synthetase [glutamine-hydrolyzing] 1 OS=Oryza sativa subsp. japonica (Rice) PE=2 SV=1	E	Amino acid transport and metabolism	RecName: Full=Asparagine synthetase [glutamine-hydrolyzing] 1; AltName: Full=Glutamine-dependent asparagine synthetase 1 [Oryza sativa Japonica Group]
		Os07g0531900	1.24798e-05	Undefined	19	17	0	0		0.316075	0.28295	2.44897e-06	1.27349e-11	--	--	--	--	--	--	--	--	--	S	Function unknown	hypothetical protein [Oryza sativa Japonica Group]
		*Ehd1-Os10g0463400	1.11648e-05	Undefined	26	16	0	0		0.974464	0.611969	0.0367365	0	[TK]	Signal transduction mechanisms;; Transcription	Molecular Function: phosphorelay response regulator activity (GO:0000156);; Biological Process: phosphorelay signal transduction system (GO:0000160);; Molecular Function: DNA binding (GO:0003677);; Molecular Function: chromatin binding (GO:0003682);; Cellular Component: nucleus (GO:0005634);; Biological Process: regulation of transcription, DNA-templated (GO:0006355);; Biological Process: flower …	K14491|0|dosa:Os10t0463400-01|Os10g0463400, EARLY_HEADING_DATE_1, EHD1; B-type response regulator, Floral inducer to promote short-day (SD) flowering pathway; K14491 two-component response regulator ARR-B family (A)	Plant hormone signal transduction (ko04075)	[K]	Transcription	Response regulator receiver domain;; Myb-like DNA-binding domain	Two-component response regulator EHD1 OS=Oryza sativa subsp. japonica (Rice) PE=1 SV=1	K	Transcription	RecName: Full=Two-component response regulator EHD1; AltName: Full=Protein EARLY HEADING DATE 1 [Oryza sativa Japonica Group]
		Os11g0625900	6.3327e-07	Undefined	33	21	0	0		0.358424	0.241205	1.24938e-05	1.09581e-05	[S]	Function unknown	Molecular Function: protein serine/threonine kinase activity (GO:0004674);; Molecular Function: ATP binding (GO:0005524);; Biological Process: protein phosphorylation (GO:0006468);; Cellular Component: integral component of membrane (GO:0016021);; Cellular Component: cytoplasmic membrane-bounded vesicle (GO:0016023);;	--	--	--	--	Leucine Rich repeats (2 copies);; Leucine rich repeat;; Leucine Rich Repeat;; Protein kinase domain;; Protein tyrosine kinase;; Leucine Rich repeat;; Leucine rich repeat N-terminal domain;; Leucine rich repeat	Probable LRR receptor-like serine/threonine-protein kinase At3g47570 (Precursor) GN=At3g47570 OS=Arabidopsis thaliana (Mouse-ear cress) PE=2 SV=1	T	Signal transduction mechanisms	Os11g0625900 [Oryza sativa Japonica Group]
		Os12g0527700	0.000101797	Undefined	16	15	0	0		0.328577	0.316199	8.16576e-05	8.9327e-05	[RTKL]	General function prediction only;; Signal transduction mechanisms;; Transcription;; Replication, recombination and repair	Molecular Function: protein serine/threonine kinase activity (GO:0004674);; Molecular Function: ATP binding (GO:0005524);; Biological Process: protein phosphorylation (GO:0006468);; Biological Process: recognition of pollen (GO:0048544);;	--	--	--	--	Protein kinase domain;; Protein tyrosine kinase;; D-mannose binding lectin;; S-locus glycoprotein family;; PAN-like domain	Putative receptor protein kinase ZmPK1 (Precursor) GN=PK1 OS=Zea mays (Maize) PE=2 SV=2	T	Signal transduction mechanisms	Os12g0527700 [Oryza sativa Japonica Group]
		Os07g0129300	1.67903e-28	-5.93503	381	295	2	9		35.2014	26.9959	0.253878	0.816627	[S]	Function unknown	Cellular Component: extracellular region (GO:0005576);; Cellular Component: cytoplasmic membrane-bounded vesicle (GO:0016023);;	--	--	[S]	Function unknown	Cysteine-rich secretory protein family	Pathogenesis-related protein 1 (Precursor) OS=Hordeum vulgare (Barley) PE=2 SV=1	S	Function unknown	hypothetical protein OsI_24760 [Oryza sativa Indica Group]
		Os09g0518200	0.000624297	-5.62785	50	99	0	3		2.17268	4.23629	0.0392166	0.139506	[GC]	Carbohydrate transport and metabolism;; Energy production and conversion	Biological Process: salicylic acid metabolic process (GO:0009696);; Biological Process: shoot system morphogenesis (GO:0010016);; Biological Process: benzoate metabolic process (GO:0018874);; Biological Process: glucosinolate biosynthetic process (GO:0019761);; Biological Process: cellular response to water deprivation (GO:0042631);; Biological Process: defense response to bacterium (GO:0042742);…	K13691|0|osa:4347593|Os09g0518200; K13691 pathogen-inducible salicylic acid glucosyltransferase [EC:2.4.1.-] (A)	--	[GC]	Carbohydrate transport and metabolism;; Energy production and conversion	UDP-glucoronosyl and UDP-glucosyl transferase	Crocetin glucosyltransferase 2 GN=GLT2 OS=Crocus sativus (Saffron) PE=1 SV=1	2502		Os09g0518200 [Oryza sativa Japonica Group]
		Os09g0518266	1.48382e-05	-5.41634	108	192	2	5		9.26942	16.2819	0.236818	0.428004	[GC]	Carbohydrate transport and metabolism;; Energy production and conversion	Biological Process: salicylic acid metabolic process (GO:0009696);; Biological Process: shoot system morphogenesis (GO:0010016);; Biological Process: benzoate metabolic process (GO:0018874);; Biological Process: glucosinolate biosynthetic process (GO:0019761);; Biological Process: cellular response to water deprivation (GO:0042631);; Biological Process: defense response to bacterium (GO:0042742);…	K13691|0|osa:4347593|Os09g0518200; K13691 pathogen-inducible salicylic acid glucosyltransferase [EC:2.4.1.-] (A)	--	[GC]	Carbohydrate transport and metabolism;; Energy production and conversion	UDP-glucoronosyl and UDP-glucosyl transferase	Crocetin glucosyltransferase 2 GN=GLT2 OS=Crocus sativus (Saffron) PE=1 SV=1	1928		Os09g0518200 [Oryza sativa Japonica Group]
		Os07g0482900	8.75812e-05	-5.1628	19	17	0	1		0.839017	0.79359	0	0.07491	--	--	Molecular Function: monooxygenase activity (GO:0004497);; Molecular Function: iron ion binding (GO:0005506);; Molecular Function: electron carrier activity (GO:0009055);; Cellular Component: cytoplasmic membrane-bounded vesicle (GO:0016023);; Molecular Function: oxidoreductase activity, acting on paired donors, with incorporation or reduction of molecular oxygen (GO:0016705);; Molecular Function:…	--	--	[QI]	Secondary metabolites biosynthesis, transport and catabolism;; Lipid transport and metabolism	Cytochrome P450	Cytochrome P450 87A3 GN=OSJNBa0088I22.16 OS=Oryza sativa subsp. japonica (Rice) PE=2 SV=3	Q	Secondary metabolites biosynthesis, transport and catabolism	Os07g0482975 [Oryza sativa Japonica Group]
		Os03g0235000	0.00028775	-5.0372	18	15	0	1		1.07847	0.89678	0.0542833	0.146748	--	--	Molecular Function: peroxidase activity (GO:0004601);; Cellular Component: nucleus (GO:0005634);; Biological Process: response to oxidative stress (GO:0006979);; Cellular Component: cytoplasmic membrane-bounded vesicle (GO:0016023);; Molecular Function: heme binding (GO:0020037);; Molecular Function: metal ion binding (GO:0046872);; Biological Process: oxidation-reduction process (GO:0055114);;	K00430|1.20192e-145|dosa:Os03t0235000-01|Os03g0235000; Similar to Peroxidase.; K00430 peroxidase [EC:1.11.1.7] (A)	Phenylalanine metabolism (ko00360);; Phenylpropanoid biosynthesis (ko00940)	--	--	Peroxidase	Peroxidase 54 (Precursor) GN=MPH15.9 OS=Arabidopsis thaliana (Mouse-ear cress) PE=2 SV=1	G	Carbohydrate transport and metabolism	hypothetical protein OsI_10661 [Oryza sativa Indica Group]
		Os01g0850550	4.02189e-16	-4.13604	1135	841	56	56		46.9933	34.7738	2.2519	1.83787	[Q]	Secondary metabolites biosynthesis, transport and catabolism	Molecular Function: copper ion binding (GO:0005507);; Biological Process: vegetative to reproductive phase transition of meristem (GO:0010228);; Cellular Component: cytoplasmic membrane-bounded vesicle (GO:0016023);; Biological Process: lignin catabolic process (GO:0046274);; Biological Process: response to copper ion (GO:0046688);; Cellular Component: apoplast (GO:0048046);; Molecular Function: …	--	--	[Q]	Secondary metabolites biosynthesis, transport and catabolism	Multicopper oxidase;; Multicopper oxidase;; Multicopper oxidase	Laccase-6 (Precursor) OS=Oryza sativa subsp. japonica (Rice) PE=2 SV=1	Q	Secondary metabolites biosynthesis, transport and catabolism	RecName: Full=Laccase-6; AltName: Full=Benzenediol:oxygen oxidoreductase 6; AltName: Full=Diphenol oxidase 6; AltName: Full=Urishiol oxidase 6; Flags: Precursor [Oryza sativa Japonica Group]
		*RFT1-Os06g0157500	4.27216e-32	-4.03699	141	139	8	9		11.7623	11.4989	0.694823	0.766307	--	--	Cellular Component: nucleus (GO:0005634);; Cellular Component: cytoplasm (GO:0005737);; Biological Process: regulation of flower development (GO:0009909);; Biological Process: inflorescence development (GO:0010229);; Biological Process: cell differentiation (GO:0030154);; Biological Process: regulation of timing of transition from vegetative to reproductive phase (GO:0048510);; Biological Process…	--	--	[R]	General function prediction only	Phosphatidylethanolamine-binding protein	Protein HEADING DATE 3B OS=Oryza sativa subsp. japonica (Rice) PE=2 SV=1	R	General function prediction only	Os06g0157500 [Oryza sativa Japonica Group]
		*Os08g0434300	6.49759e-14	-3.87376	124	97	0	15		5.3227	4.20518	0.000156605	0.64945	[C]	Energy production and conversion	Cellular Component: mitochondrion (GO:0005739);; Cellular Component: plasma membrane (GO:0005886);; Biological Process: tricarboxylic acid cycle (GO:0006099);; Biological Process: malate metabolic process (GO:0006108);; Biological Process: response to cold (GO:0009409);; Cellular Component: chloroplast stroma (GO:0009570);; Cellular Component: chloroplast envelope (GO:0009941);; Cellular Componen…	K00026|0|osa:4345657|Os08g0434300; K00026 malate dehydrogenase [EC:1.1.1.37] (A)	Citrate cycle (TCA cycle) (ko00020);; Cysteine and methionine metabolism (ko00270);; Pyruvate metabolism (ko00620);; Glyoxylate and dicarboxylate metabolism (ko00630);; Carbon fixation in photosynthetic organisms (ko00710);; Carbon metabolism (ko01200)	[C]	Energy production and conversion	lactate/malate dehydrogenase, NAD binding domain;; lactate/malate dehydrogenase, alpha/beta C-terminal domain;; 3-beta hydroxysteroid dehydrogenase/isomerase family	Malate dehydrogenase, chloroplastic (Precursor) GN=At3g47520 OS=Arabidopsis thaliana (Mouse-ear cress) PE=1 SV=1	C	Energy production and conversion	putative NAD-malate dehydrogenase [Oryza sativa Japonica Group]
		Os04g0581100	2.11961e-18	-3.82999	289	225	12	24		18.5501	14.3164	0.826351	1.54307	[R]	General function prediction only	Molecular Function: zinc ion binding (GO:0008270);; Molecular Function: oxidoreductase activity, acting on paired donors, with incorporation or reduction of molecular oxygen, 2-oxoglutarate as one donor, and incorporation of one atom each of oxygen into both donors (GO:0016706);; Biological Process: oxidation-reduction process (GO:0055114);;	--	--	[QR]	Secondary metabolites biosynthesis, transport and catabolism;; General function prediction only	non-haem dioxygenase in morphine synthesis N-terminal;; 2OG-Fe(II) oxygenase superfamily	Naringenin,2-oxoglutarate 3-dioxygenase GN=FHT OS=Dianthus caryophyllus (Carnation) PE=2 SV=1	Q	Secondary metabolites biosynthesis, transport and catabolism	Os04g0581100 [Oryza sativa Japonica Group]
		Os03g0225900	0.00116566	-3.72042	33	20	0	4		1.74243	1.07031	0.0495269	0.22196	--	--	Molecular Function: iron ion binding (GO:0005506);; Cellular Component: mitochondrion (GO:0005739);; Molecular Function: electron carrier activity (GO:0009055);; Cellular Component: chloroplast thylakoid membrane (GO:0009535);; Biological Process: response to wounding (GO:0009611);; Biological Process: response to fungus (GO:0009620);; Biological Process: response to jasmonic acid (GO:0009753);; …	K01723|0|osa:4332121|Os03g0225900; K01723 hydroperoxide dehydratase [EC:4.2.1.92] (A)	alpha-Linolenic acid metabolism (ko00592)	--	--	Cytochrome P450	Allene oxide synthase 2 GN=OSJNBa0081P02.18 OS=Oryza sativa subsp. japonica (Rice) PE=2 SV=2	Q	Secondary metabolites biosynthesis, transport and catabolism	Os03g0225900 [Oryza sativa Japonica Group]
		Os01g0615100	3.60497e-07	-3.69632	31	34	3	2		6.55662	7.19644	0.761431	0.532172	--	--	Molecular Function: serine-type endopeptidase inhibitor activity (GO:0004867);; Biological Process: proteolysis (GO:0006508);; Molecular Function: peptidase activity (GO:0008233);; Biological Process: response to wounding (GO:0009611);;	--	--	--	--	Potato inhibitor I family	Subtilisin-chymotrypsin inhibitor-2A OS=Hordeum vulgare (Barley) PE=1 SV=2	S	Function unknown	Os01g0615100 [Oryza sativa Japonica Group]
		Os03g0221200	1.87682e-20	-3.59447	106	88	6	10		4.79268	4.01875	0.287789	0.45007	[E]	Amino acid transport and metabolism	Molecular Function: S-adenosylmethionine-homocysteine S-methyltransferase activity (GO:0008898);; Biological Process: methionine biosynthetic process (GO:0009086);; Biological Process: methylation (GO:0032259);; Molecular Function: metal ion binding (GO:0046872);;	K00547|0|osa:4332095|Os03g0221200; K00547 homocysteine S-methyltransferase [EC:2.1.1.10] (A)	Cysteine and methionine metabolism (ko00270)	[E]	Amino acid transport and metabolism	Homocysteine S-methyltransferase	Homocysteine S-methyltransferase 1 GN=HMT-1 OS=Zea mays (Maize) PE=2 SV=1	E	Amino acid transport and metabolism	Os03g0221200 [Oryza sativa Japonica Group]
		Os05g0312600	4.3468e-10	-3.54995	46	48	4	4		5.47193	5.55722	0.547712	0.472028	[TZDR]	Signal transduction mechanisms;; Cytoskeleton;; Cell cycle control, cell division, chromosome partitioning;; General function prediction only	Molecular Function: calcium ion binding (GO:0005509);; Molecular Function: protein binding (GO:0005515);; Cellular Component: plastid (GO:0009536);; Biological Process: trichome branching (GO:0010091);;	--	--	[T]	Signal transduction mechanisms	EF hand;; EF-hand domain;; EF hand;; EF-hand domain pair;; EF-hand domain pair;; Caleosin related protein	--	T	Signal transduction mechanisms	hypothetical protein OsI_19419 [Oryza sativa Indica Group]
		Os08g0236700	1.44317e-08	-3.49735	43	59	3	6		2.62226	3.66143	0.187933	0.333937	--	--	Cellular Component: protein phosphatase type 2A complex (GO:0000159);; Molecular Function: DNA binding (GO:0003677);; Molecular Function: exonuclease activity (GO:0004527);; Cellular Component: nucleolus (GO:0005730);; Cellular Component: peroxisome (GO:0005777);; Cellular Component: cytosol (GO:0005829);; Biological Process: signal transduction (GO:0007165);; Molecular Function: protein phosphat…	--	--	--	--	YqaJ-like viral recombinase domain	--	S	Function unknown	unknown protein [Oryza sativa Japonica Group]
		Os10g0439986	8.71687e-06	-3.47849	27	29	0	5		1.57721	1.69626	0	0.289848	--	--	Molecular Function: iron ion binding (GO:0005506);; Molecular Function: electron carrier activity (GO:0009055);; Cellular Component: membrane (GO:0016020);; Cellular Component: cytoplasmic membrane-bounded vesicle (GO:0016023);; Biological Process: diterpenoid biosynthetic process (GO:0016102);; Molecular Function: heme binding (GO:0020037);; Molecular Function: ent-isokaurene C2-hydroxylase acti…	--	--	[Q]	Secondary metabolites biosynthesis, transport and catabolism	Cytochrome P450	Ent-cassadiene C2-hydroxylase OS=Oryza sativa subsp. japonica (Rice) PE=1 SV=1	Q	Secondary metabolites biosynthesis, transport and catabolism	hypothetical protein OsI_33768 [Oryza sativa Indica Group]
		Os01g0794100	0.000710512	-3.3518	51	31	3	5		6.11364	3.67903	0.437228	0.585324	--	--	--	--	--	--	--	--	--	S	Function unknown	hypothetical protein OsI_04054 [Oryza sativa Indica Group]
		Os05g0278550	1.36663e-27	-3.33614	158	136	10	19		29.5216	25.2576	2.06425	3.51154	--	--	Molecular Function: transferase activity, transferring acyl groups other than amino-acyl groups (GO:0016747);;	--	--	--	--	Transferase family	Taxadien-5-alpha-ol O-acetyltransferase GN=TAT OS=Taxus cuspidata (Japanese yew) PE=1 SV=1	S	Function unknown	Os05g0278500 [Oryza sativa Japonica Group]
		Os01g0124700	0.000760822	-3.31849	23	37	4	2		2.74243	4.31967	0.539456	0.288078	--	--	Molecular Function: serine-type endopeptidase inhibitor activity (GO:0004867);; Cellular Component: extracellular region (GO:0005576);; Cellular Component: plastid (GO:0009536);; Biological Process: negative regulation of peptidase activity (GO:0010466);; Cellular Component: cytoplasmic membrane-bounded vesicle (GO:0016023);;	--	--	--	--	--	Bowman-Birk type bran trypsin inhibitor (Precursor) OS=Oryza sativa subsp. japonica (Rice) PE=1 SV=2	R	General function prediction only	unnamed protein product [Oryza sativa Japonica Group]
		Os08g0346900	1.12193e-06	-3.27492	37	31	3	4		3.7746	3.17097	0.365079	0.436373	--	--	--	--	--	--	--	--	--	--	--	Os08g0346900 [Oryza sativa Japonica Group]
		Os08g0323700	0.00521165	-3.2173	90	50	8	7		5.03808	2.36169	1.06113	0.968668	--	--	Cellular Component: plasma membrane (GO:0005886);; Biological Process: chloride transport (GO:0006821);; Molecular Function: sodium:potassium:chloride symporter activity (GO:0008511);; Molecular Function: potassium:chloride symporter activity (GO:0015379);; Cellular Component: integral component of membrane (GO:0016021);; Biological Process: chloride ion homeostasis (GO:0055064);; Biological Proc…	--	--	[P]	Inorganic ion transport and metabolism	--	Cation-chloride cotransporter 1 OS=Oryza sativa subsp. japonica (Rice) PE=2 SV=1	P	Inorganic ion transport and metabolism	RecName: Full=Cation-chloride cotransporter 1; Short=OsCCC1; AltName: Full=Potassium-chloride cotransporter 1 [Oryza sativa Japonica Group]
		Os03g0306700	2.37668e-05	-3.21587	32	24	1	5		2.02341	1.54805	0.115482	0.372352	--	--	Molecular Function: sequence-specific DNA binding transcription factor activity (GO:0003700);; Biological Process: regulation of transcription, DNA-templated (GO:0006355);; Cellular Component: plastid (GO:0009536);; Molecular Function: sequence-specific DNA binding (GO:0043565);;	--	--	--	--	bZIP transcription factor;; Basic region leucine zipper	--	S	Function unknown	Os03g0306700 [Oryza sativa Japonica Group]
		Os02g0582600	2.24066e-10	-3.12633	85	64	7	10		7.20117	5.4862	0.624578	0.913701	--	--	--	--	--	--	--	--	--	S	Function unknown	Os02g0582600 [Oryza sativa Japonica Group]
		Os12g0434400	4.3376e-35	-3.11913	204	223	28	21		5.92945	6.53953	0.882335	0.637704	[E]	Amino acid transport and metabolism	Molecular Function: aminopeptidase activity (GO:0004177);; Cellular Component: vacuole (GO:0005773);; Biological Process: proteolysis (GO:0006508);; Molecular Function: metalloexopeptidase activity (GO:0008235);; Cellular Component: chloroplast (GO:0009507);; Molecular Function: manganese ion binding (GO:0030145);; Biological Process: response to cadmium ion (GO:0046686);;	K01255|0|dosa:Os12t0434400-00|Os12g0434400; Similar to predicted protein.; K01255 leucyl aminopeptidase [EC:3.4.11.1] (A)	Glutathione metabolism (ko00480)	[R]	General function prediction only	Cytosol aminopeptidase family, catalytic domain;; Cytosol aminopeptidase family, N-terminal domain	Putative leucine aminopeptidase 1 OS=Oryza sativa subsp. japonica (Rice) PE=3 SV=2	E	Amino acid transport and metabolism	hypothetical protein OsJ_35947 [Oryza sativa Japonica Group]
		Os06g0599200	1.71848e-10	-3.11026	89	67	8	10		5.00905	3.73951	0.464728	0.555238	[Q]	Secondary metabolites biosynthesis, transport and catabolism	Molecular Function: iron ion binding (GO:0005506);; Molecular Function: electron carrier activity (GO:0009055);; Cellular Component: integral component of membrane (GO:0016021);; Cellular Component: cytoplasmic membrane-bounded vesicle (GO:0016023);; Biological Process: diterpenoid biosynthetic process (GO:0016102);; Molecular Function: heme binding (GO:0020037);; Biological Process: electron tra…	K16084|0|osa:4341447|Os06g0599200; K16084 ent-cassa-12,15-diene 11-hydroxylase [EC:1.14.13.145] (A)	Diterpenoid biosynthesis (ko00904)	[Q]	Secondary metabolites biosynthesis, transport and catabolism	Cytochrome P450	Ent-cassadiene C11-alpha-hydroxylase 1 OS=Oryza sativa subsp. japonica (Rice) PE=1 SV=1	Q	Secondary metabolites biosynthesis, transport and catabolism	Os06g0599200 [Oryza sativa Japonica Group]
		Os08g0111300	2.1176e-06	-3.10312	37	32	3	5		1.78235	1.55159	0.176432	0.235941	--	--	Molecular Function: transferase activity, transferring acyl groups other than amino-acyl groups (GO:0016747);;	--	--	--	--	Transferase family	Uncharacterized acetyltransferase At3g50280 GN=At3g50280 OS=Arabidopsis thaliana (Mouse-ear cress) PE=3 SV=1	S	Function unknown	Os08g0111300 [Oryza sativa Japonica Group]
		Os12g0624300	1.79412e-13	-3.05452	83	67	11	7		5.2104	4.13228	0.754577	0.455242	--	--	Cellular Component: mitochondrion (GO:0005739);; Cellular Component: integral component of membrane (GO:0016021);; Biological Process: transmembrane transport (GO:0055085);;	--	--	[P]	Inorganic ion transport and metabolism	Sodium/calcium exchanger protein	Cation/calcium exchanger 1 OS=Arabidopsis thaliana (Mouse-ear cress) PE=2 SV=1	P	Inorganic ion transport and metabolism	Os12g0624200 [Oryza sativa Japonica Group]
		Os10g0512450	4.05166e-15	-2.97935	83	91	13	9		11.756	12.5497	1.94954	1.22414	[Q]	Secondary metabolites biosynthesis, transport and catabolism	Molecular Function: iron ion binding (GO:0005506);; Cellular Component: endoplasmic reticulum (GO:0005783);; Molecular Function: electron carrier activity (GO:0009055);; Biological Process: response to UV-B (GO:0010224);; Molecular Function: oxidoreductase activity, acting on paired donors, with incorporation or reduction of molecular oxygen (GO:0016705);; Molecular Function: heme binding (GO:002…	K09755|9.34939e-133|osa:4349097|Os10g0512400; K09755 ferulate-5-hydroxylase [EC:1.14.-.-] (A)	Phenylpropanoid biosynthesis (ko00940)	[Q]	Secondary metabolites biosynthesis, transport and catabolism	Cytochrome P450	Cytochrome P450 84A1 GN=F23E13.110 OS=Arabidopsis thaliana (Mouse-ear cress) PE=1 SV=1	Q	Secondary metabolites biosynthesis, transport and catabolism	putative ferulate-5-hydroxylase [Oryza sativa Japonica Group]
		Os07g0683200	0.000773242	-2.97446	444	730	94	55		23.9691	39.5358	5.20595	2.96909	--	--	Molecular Function: DNA binding (GO:0003677);; Biological Process: regulation of transcription, DNA-templated (GO:0006355);;	--	--	--	--	No apical meristem (NAM) protein	NAC transcription factor 29 GN=At1g69490 OS=Arabidopsis thaliana (Mouse-ear cress) PE=2 SV=1	S	Function unknown	Os07g0683200 [Oryza sativa Japonica Group]
		Os07g0687400	0.00231227	-2.95651	19	20	0	5		3.00478	3.16653	0	0.777489	--	--	--	--	--	--	--	VQ motif	--	S	Function unknown	unknown protein [Oryza sativa Japonica Group]
		Os07g0442900	0.00318945	-2.92293	17	21	4	1		1.81213	2.18339	0.481943	0.171751	--	--	Cellular Component: plasma membrane (GO:0005886);; Cellular Component: integral component of membrane (GO:0016021);;	--	--	--	--	Domain of unknown function (DUF588)	CASP-like protein 1D1 OS=Oryza sativa subsp. japonica (Rice) PE=2 SV=1	S	Function unknown	Os07g0442900 [Oryza sativa Japonica Group]
		Os01g0297200	4.78775e-09	-2.90223	52	53	7	7		2.57008	2.59428	0.364727	0.366873	[O]	Posttranslational modification, protein turnover, chaperones	Molecular Function: ATP binding (GO:0005524);; Cellular Component: mitochondrion (GO:0005739);; Cellular Component: endoplasmic reticulum (GO:0005783);; Cellular Component: plastid (GO:0009536);; Biological Process: response to abscisic acid (GO:0009737);; Molecular Function: nucleoside-triphosphatase activity (GO:0017111);;	--	--	[O]	Posttranslational modification, protein turnover, chaperones	Domain associated at C-terminal with AAA;; ATPase family associated with various cellular activities (AAA);; Holliday junction DNA helicase ruvB N-terminus	26S protease regulatory subunit 6A homolog OS=Oryza sativa subsp. japonica (Rice) PE=2 SV=2	O	Posttranslational modification, protein turnover, chaperones	Os01g0297200 [Oryza sativa Japonica Group]
		Os09g0417800	0.000120137	-2.89719	227	147	17	33		20.3568	13.0396	1.56711	2.95142	--	--	Molecular Function: sequence-specific DNA binding transcription factor activity (GO:0003700);; Biological Process: regulation of transcription, DNA-templated (GO:0006355);; Molecular Function: sequence-specific DNA binding (GO:0043565);;	--	--	--	--	WRKY DNA -binding domain	WRKY transcription factor 18 GN=WRKY18 OS=Arabidopsis thaliana (Mouse-ear cress) PE=1 SV=2	S	Function unknown	Os09g0417800 [Oryza sativa Japonica Group]
		Os02g0187800	1.65058e-33	-2.88484	1569	1329	184	207		107.603	88.665	12.621	13.8025	[R]	General function prediction only	Molecular Function: alcohol dehydrogenase activity, zinc-dependent (GO:0004024);; Molecular Function: zinc ion binding (GO:0008270);; Molecular Function: electron carrier activity (GO:0009055);; Biological Process: lignin biosynthetic process (GO:0009809);; Molecular Function: heme binding (GO:0020037);; Biological Process: electron transport chain (GO:0022900);; Molecular Function: cinnamyl-alco…	K00083|0|osa:4328552|Os02g0187800; K00083 cinnamyl-alcohol dehydrogenase [EC:1.1.1.195] (A)	Phenylpropanoid biosynthesis (ko00940)	[Q]	Secondary metabolites biosynthesis, transport and catabolism	Alcohol dehydrogenase GroES-like domain;; Zinc-binding dehydrogenase	Cinnamyl alcohol dehydrogenase 2 OS=Oryza sativa subsp. japonica (Rice) PE=1 SV=1	Q	Secondary metabolites biosynthesis, transport and catabolism	Os02g0187800 [Oryza sativa Japonica Group]
		Os08g0448000	2.34135e-09	-2.81533	53	60	7	9		2.52191	2.86763	0.350113	0.436686	[IQ]	Lipid transport and metabolism;; Secondary metabolites biosynthesis, transport and catabolism	Molecular Function: ATP binding (GO:0005524);; Biological Process: phenylpropanoid metabolic process (GO:0009698);; Molecular Function: 4-coumarate-CoA ligase activity (GO:0016207);; Molecular Function: Photinus-luciferin 4-monooxygenase (ATP-hydrolyzing) activity (GO:0047077);; Biological Process: oxidation-reduction process (GO:0055114);;	K01904|0|osa:4345717|Os08g0448000; K01904 4-coumarate--CoA ligase [EC:6.2.1.12] (A)	Ubiquinone and other terpenoid-quinone biosynthesis (ko00130);; Phenylalanine metabolism (ko00360);; Phenylpropanoid biosynthesis (ko00940)	[I]	Lipid transport and metabolism	AMP-binding enzyme;; AMP-binding enzyme C-terminal domain	Probable 4-coumarate--CoA ligase 5 OS=Oryza sativa subsp. japonica (Rice) PE=2 SV=1	I	Lipid transport and metabolism	Os08g0448000 [Oryza sativa Japonica Group]
		Os10g0512400	2.14954e-14	-2.78501	144	181	21	26		6.96332	8.70335	1.08606	1.30141	[Q]	Secondary metabolites biosynthesis, transport and catabolism	Molecular Function: iron ion binding (GO:0005506);; Cellular Component: endoplasmic reticulum (GO:0005783);; Molecular Function: electron carrier activity (GO:0009055);; Biological Process: response to UV-B (GO:0010224);; Molecular Function: oxidoreductase activity, acting on paired donors, with incorporation or reduction of molecular oxygen (GO:0016705);; Molecular Function: heme binding (GO:002…	K09755|0|osa:4349097|Os10g0512400; K09755 ferulate-5-hydroxylase [EC:1.14.-.-] (A)	Phenylpropanoid biosynthesis (ko00940)	[Q]	Secondary metabolites biosynthesis, transport and catabolism	Cytochrome P450	Cytochrome P450 84A1 GN=F23E13.110 OS=Arabidopsis thaliana (Mouse-ear cress) PE=1 SV=1	Q	Secondary metabolites biosynthesis, transport and catabolism	Os10g0512400 [Oryza sativa Japonica Group]
		Os02g0465600	1.75576e-14	-2.76953	145	115	19	19		10.374	8.07148	1.45539	1.30759	--	--	--	--	--	--	--	--	--	R	General function prediction only	Os02g0465600 [Oryza sativa Japonica Group]
		Os04g0178300	0.00265514	-2.76952	20	21	5	1		0.361447	0.502668	0.110381	0.0412351	--	--	Molecular Function: magnesium ion binding (GO:0000287);; Biological Process: defense response (GO:0006952);; Cellular Component: plastid (GO:0009536);; Biological Process: gibberellin metabolic process (GO:0009685);; Molecular Function: terpene synthase activity (GO:0010333);; Molecular Function: syn-copalyl diphosphate synthase activity (GO:0051498);; Biological Process: diterpene phytoalexin pr…	K14043|0|osa:4335090|Os04g0178300; K14043 syn-copalyl-diphosphate synthase [EC:5.5.1.14] (A)	Diterpenoid biosynthesis (ko00904)	--	--	Terpene synthase, N-terminal domain;; Terpene synthase family, metal binding domain;; Prenyltransferase-like	Syn-copalyl diphosphate synthase GN=OSJNBa0096F01.12 OS=Oryza sativa subsp. japonica (Rice) PE=2 SV=1	R	General function prediction only	Os04g0178300 [Oryza sativa Japonica Group]
		Os08g0448050	3.67714e-08	-2.74701	45	56	8	7		4.71346	5.77796	0.868891	0.764224	[IQ]	Lipid transport and metabolism;; Secondary metabolites biosynthesis, transport and catabolism	Molecular Function: ATP binding (GO:0005524);; Biological Process: phenylpropanoid metabolic process (GO:0009698);; Molecular Function: 4-coumarate-CoA ligase activity (GO:0016207);;	K01904|8.95837e-149|osa:4345717|Os08g0448000; K01904 4-coumarate--CoA ligase [EC:6.2.1.12] (A)	Ubiquinone and other terpenoid-quinone biosynthesis (ko00130);; Phenylalanine metabolism (ko00360);; Phenylpropanoid biosynthesis (ko00940)	[I]	Lipid transport and metabolism	AMP-binding enzyme	Probable 4-coumarate--CoA ligase 5 OS=Oryza sativa subsp. japonica (Rice) PE=2 SV=1	I	Lipid transport and metabolism	Os08g0448000 [Oryza sativa Japonica Group]
		Os01g0615050	2.67384e-20	-2.70731	312	265	28	60		37.1519	31.8109	3.33721	7.39558	--	--	Molecular Function: serine-type endopeptidase inhibitor activity (GO:0004867);; Biological Process: proteolysis (GO:0006508);; Molecular Function: peptidase activity (GO:0008233);; Biological Process: response to wounding (GO:0009611);;	--	--	--	--	Potato inhibitor I family	Subtilisin-chymotrypsin inhibitor-2A OS=Hordeum vulgare (Barley) PE=1 SV=2	S	Function unknown	hypothetical protein OsI_02858 [Oryza sativa Indica Group]
		Os06g0314501	0.000427482	-2.69459	26	26	2	6		1.60469	1.55439	0.163618	0.393995	--	--	--	--	--	--	--	--	--	R	General function prediction only	Os06g0314501 [Oryza sativa Japonica Group]
		Os05g0227600	1.66674e-06	-2.66267	118	104	35	0		3.68678	3.29401	1.13929	0.000117896	--	--	--	--	--	--	--	Procyclic acidic repetitive protein (PARP)	--	--	--	--
		Os08g0507100	6.48917e-06	-2.65784	39	37	5	7		1.91884	1.71702	0.271496	0.365769	[Q]	Secondary metabolites biosynthesis, transport and catabolism	Molecular Function: monooxygenase activity (GO:0004497);; Molecular Function: iron ion binding (GO:0005506);; Molecular Function: electron carrier activity (GO:0009055);; Cellular Component: cytoplasmic membrane-bounded vesicle (GO:0016023);; Molecular Function: oxidoreductase activity, acting on paired donors, with incorporation or reduction of molecular oxygen (GO:0016705);; Molecular Function:…	--	--	[Q]	Secondary metabolites biosynthesis, transport and catabolism	Cytochrome P450	Cytochrome P450 76M5 {ECO:0000305} OS=Oryza sativa subsp. japonica (Rice) PE=1 SV=1	Q	Secondary metabolites biosynthesis, transport and catabolism	Os08g0507100 [Oryza sativa Japonica Group]
		Os10g0543500	2.32198e-11	-2.65608	121	94	19	15		4.8779	3.89239	0.80036	0.652405	[G]	Carbohydrate transport and metabolism	Cellular Component: endoplasmic reticulum (GO:0005783);; Biological Process: biosynthetic process (GO:0009058);; Cellular Component: cytoplasmic membrane-bounded vesicle (GO:0016023);; Molecular Function: strictosidine synthase activity (GO:0016844);;	--	--	[R]	General function prediction only	Strictosidine synthase;; SMP-30/Gluconolaconase/LRE-like region	Protein STRICTOSIDINE SYNTHASE-LIKE 4 {ECO:0000303|PubMed:10777701} (Precursor) OS=Arabidopsis thaliana (Mouse-ear cress) PE=1 SV=1	R	General function prediction only	Os10g0543500 [Oryza sativa Japonica Group]
		Os03g0838400	4.36037e-33	-2.64566	248	254	52	28		14.8052	15.3277	3.20797	1.50699	[P]	Inorganic ion transport and metabolism	Molecular Function: ammonium transmembrane transporter activity (GO:0008519);; Cellular Component: integral component of membrane (GO:0016021);; Biological Process: ammonium transmembrane transport (GO:0072488);;	K03320|0|dosa:Os03t0838400-01|Os03g0838400, AMT3;2, AMMONIUM_TRANSPORTER_3;2; Ammonium transporter.; K03320 ammonium transporter, Amt family (A)	--	[P]	Inorganic ion transport and metabolism	Ammonium Transporter Family	--	P	Inorganic ion transport and metabolism	RecName: Full=Ammonium transporter 3 member 2; Short=OsAMT3;2 [Oryza sativa Japonica Group]
		Os08g0256700	9.49601e-11	-2.63103	75	68	9	14		5.67883	5.06665	0.729086	1.02271	--	--	--	--	--	--	--	--	--	--	--	Os08g0256700 [Oryza sativa Japonica Group]
		Os04g0556400	3.80305e-11	-2.62876	74	75	8	16		2.10519	2.15678	0.232643	0.475338	--	--	Biological Process: metabolic process (GO:0008152);; Molecular Function: transferase activity, transferring hexosyl groups (GO:0016758);;	--	--	[GC]	Carbohydrate transport and metabolism;; Energy production and conversion	UDP-glucoronosyl and UDP-glucosyl transferase	Putative cis-zeatin O-glucosyltransferase GN=SB20O07.14 OS=Sorghum bicolor (Sorghum) PE=3 SV=1	1643		Os04g0556400 [Oryza sativa Japonica Group]
		Os01g0795200	1.49689e-06	-2.61385	44	42	6	8		0.88208	0.853516	0.124798	0.168265	[O]	Posttranslational modification, protein turnover, chaperones	Molecular Function: serine-type endopeptidase activity (GO:0004252);; Cellular Component: cell wall (GO:0005618);; Biological Process: proteolysis (GO:0006508);; Cellular Component: cytoplasmic membrane-bounded vesicle (GO:0016023);; Molecular Function: identical protein binding (GO:0042802);; Biological Process: negative regulation of catalytic activity (GO:0043086);;	--	--	--	--	Subtilase family;; Peptidase inhibitor I9	Subtilisin-like protease SBT3.5 {ECO:0000303|PubMed:16193095} (Precursor) OS=Arabidopsis thaliana (Mouse-ear cress) PE=1 SV=1	O	Posttranslational modification, protein turnover, chaperones	Os01g0795200 [Oryza sativa Japonica Group]
		Os03g0342100	2.00057e-20	-2.61036	144	150	27	21		17.3686	17.8584	3.33871	2.54856	--	--	Cellular Component: cytoplasmic membrane-bounded vesicle (GO:0016023);;	--	--	--	--	Pollen proteins Ole e I like	--	R	General function prediction only	Os03g0342100 [Oryza sativa Japonica Group]
		Os06g0106800	1.93714e-14	-2.57005	128	158	20	28		6.20688	7.49153	1.02683	1.32795	[M]	Cell wall/membrane/envelope biogenesis	Molecular Function: polygalacturonase activity (GO:0004650);; Cellular Component: extracellular region (GO:0005576);; Cellular Component: cell wall (GO:0005618);; Biological Process: carbohydrate metabolic process (GO:0005975);;	--	--	--	--	Glycosyl hydrolases family 28;; Pectate lyase superfamily protein;; Right handed beta helix region	--	R	General function prediction only	putative polygalacturonase [Oryza sativa Japonica Group]
		Os08g0109800	0.000396156	-2.50653	25	32	5	5		0.683724	0.8861	0.150537	0.157459	[RTKL]	General function prediction only;; Signal transduction mechanisms;; Transcription;; Replication, recombination and repair	Molecular Function: protein serine/threonine kinase activity (GO:0004674);; Molecular Function: ATP binding (GO:0005524);; Biological Process: protein phosphorylation (GO:0006468);; Cellular Component: cytoplasmic membrane-bounded vesicle (GO:0016023);;	--	--	[T]	Signal transduction mechanisms	Protein kinase domain;; Protein tyrosine kinase;; Regulator of chromosome condensation (RCC1) repeat;; ABC1 family	Serine/threonine-protein kinase-like protein CCR4 (Precursor) GN=MCA23.19 OS=Arabidopsis thaliana (Mouse-ear cress) PE=1 SV=1	T	Signal transduction mechanisms	Os08g0109800 [Oryza sativa Japonica Group]
		Os03g0757000	7.08474e-06	-2.4631	46	37	7	8		3.34745	2.65813	0.539447	0.597244	--	--	Biological Process: metabolic process (GO:0008152);; Molecular Function: transferase activity, transferring hexosyl groups (GO:0016758);;	--	--	[GC]	Carbohydrate transport and metabolism;; Energy production and conversion	UDP-glucoronosyl and UDP-glucosyl transferase	UDP-glycosyltransferase 83A1 GN=UGT83A1 OS=Arabidopsis thaliana (Mouse-ear cress) PE=2 SV=1	1527		Os03g0757000 [Oryza sativa Japonica Group]
		Os05g0278500	8.48242e-16	-2.43666	285	231	51	44		12.6256	10.2843	2.28978	1.95583	--	--	Molecular Function: transferase activity, transferring acyl groups other than amino-acyl groups (GO:0016747);;	--	--	--	--	Transferase family	Taxadien-5-alpha-ol O-acetyltransferase GN=TAT OS=Taxus cuspidata (Japanese yew) PE=1 SV=1	S	Function unknown	Os05g0278500 [Oryza sativa Japonica Group]
		Os08g0441500	1.0733e-15	-2.43372	1106	889	184	184		71.108	56.42	12.1394	11.6016	[MG]	Cell wall/membrane/envelope biogenesis;; Carbohydrate transport and metabolism	Biological Process: response to cold (GO:0009409);; Biological Process: lignin biosynthetic process (GO:0009809);; Molecular Function: cinnamoyl-CoA reductase activity (GO:0016621);; Molecular Function: coenzyme binding (GO:0050662);; Biological Process: oxidation-reduction process (GO:0055114);;	K09753|0|osa:4345689|Os08g0441500; K09753 cinnamoyl-CoA reductase [EC:1.2.1.44] (A)	Phenylpropanoid biosynthesis (ko00940)	[V]	Defense mechanisms	NAD dependent epimerase/dehydratase family;; 3-beta hydroxysteroid dehydrogenase/isomerase family;; NADH(P)-binding;; NmrA-like family;; Male sterility protein;; short chain dehydrogenase;; KR domain	Cinnamoyl-CoA reductase 1 GN=T24D18.5 OS=Arabidopsis thaliana (Mouse-ear cress) PE=1 SV=1	Q	Secondary metabolites biosynthesis, transport and catabolism	Os08g0441500 [Oryza sativa Japonica Group]
		Os03g0838450	1.16589e-65	-2.41122	675	670	115	137		33.2661	32.8556	5.8083	6.57567	[P]	Inorganic ion transport and metabolism	Molecular Function: ammonium transmembrane transporter activity (GO:0008519);; Cellular Component: integral component of membrane (GO:0016021);; Biological Process: ammonium transmembrane transport (GO:0072488);;	K03320|8.26723e-162|dosa:Os03t0838400-01|Os03g0838400, AMT3;2, AMMONIUM_TRANSPORTER_3;2; Ammonium transporter.; K03320 ammonium transporter, Amt family (A)	--	[P]	Inorganic ion transport and metabolism	Ammonium Transporter Family;; Ammonium Transporter Family	--	P	Inorganic ion transport and metabolism	RecName: Full=Ammonium transporter 3 member 2; Short=OsAMT3;2 [Oryza sativa Japonica Group]
		Os02g0570800	9.43769e-05	-2.40272	37	32	5	8		2.16411	1.91317	0.318308	0.488472	--	--	Molecular Function: iron ion binding (GO:0005506);; Molecular Function: electron carrier activity (GO:0009055);; Cellular Component: integral component of membrane (GO:0016021);; Cellular Component: cytoplasmic membrane-bounded vesicle (GO:0016023);; Biological Process: diterpenoid biosynthetic process (GO:0016102);; Molecular Function: heme binding (GO:0020037);; Molecular Function: ent-isokaure…	--	--	[Q]	Secondary metabolites biosynthesis, transport and catabolism	Cytochrome P450	Ent-cassadiene C2-hydroxylase OS=Oryza sativa subsp. japonica (Rice) PE=1 SV=1	Q	Secondary metabolites biosynthesis, transport and catabolism	hypothetical protein OsI_07742 [Oryza sativa Indica Group]
		Os03g0802500	2.53323e-23	-2.36535	219	200	26	55		10.1935	9.27787	1.24409	2.56198	[O]	Posttranslational modification, protein turnover, chaperones	Molecular Function: ATP binding (GO:0005524);; Cellular Component: mitochondrion (GO:0005739);; Cellular Component: endoplasmic reticulum (GO:0005783);; Biological Process: response to abscisic acid (GO:0009737);; Molecular Function: nucleoside-triphosphatase activity (GO:0017111);;	--	--	[O]	Posttranslational modification, protein turnover, chaperones	Domain associated at C-terminal with AAA;; ATPase family associated with various cellular activities (AAA)	Cell division control protein 48 homolog B GN=CDC48B OS=Arabidopsis thaliana (Mouse-ear cress) PE=2 SV=1	O	Posttranslational modification, protein turnover, chaperones	Os03g0802500 [Oryza sativa Japonica Group]
		Os04g0447650	4.81559e-21	-2.35322	185	174	26	44		24.4403	22.9942	3.51322	5.76802	[R]	General function prediction only	Molecular Function: glutamate decarboxylase activity (GO:0004351);; Cellular Component: mitochondrion (GO:0005739);; Biological Process: glutamate metabolic process (GO:0006536);; Biological Process: response to salt stress (GO:0009651);; Molecular Function: oxidoreductase activity (GO:0016491);; Molecular Function: pyridoxal phosphate binding (GO:0030170);; Biological Process: oxidation-reductio…	--	--	[R]	General function prediction only	Aldo/keto reductase family;; Aldo/keto reductase family	Non-functional NADPH-dependent codeinone reductase 2 GN=COR2 OS=Papaver somniferum (Opium poppy) PE=1 SV=1	R	General function prediction only	PREDICTED: non-functional NADPH-dependent codeinone reductase 2-like [Setaria italica]
		Os12g0175400	8.06406e-05	-2.34315	62	45	6	15		6.02259	4.35436	0.623691	1.43233	[KAD]	Transcription;; RNA processing and modification;; Cell cycle control, cell division, chromosome partitioning	Molecular Function: DNA binding (GO:0003677);; Molecular Function: chromatin binding (GO:0003682);; Cellular Component: mitochondrion (GO:0005739);; Cellular Component: plastid (GO:0009536);; Biological Process: response to wounding (GO:0009611);; Biological Process: cold acclimation (GO:0009631);; Biological Process: response to salt stress (GO:0009651);; Biological Process: response to abscisic…	--	--	[K]	Transcription	Myb-like DNA-binding domain;; Myb-like DNA-binding domain	Myb-related protein 308 OS=Antirrhinum majus (Garden snapdragon) PE=2 SV=1	K	Transcription	Os12g0175400 [Oryza sativa Japonica Group]
		Os08g0453716	3.48721e-14	-2.32476	203	164	34	39		7.78503	6.30203	1.31672	1.50612	--	--	Molecular Function: peroxidase activity (GO:0004601);; Molecular Function: calcium ion binding (GO:0005509);; Cellular Component: mitochondrion (GO:0005739);; Cellular Component: integral component of membrane (GO:0016021);; Molecular Function: oxidoreductase activity, acting on NAD(P)H, oxygen as acceptor (GO:0050664);; Biological Process: oxidation-reduction process (GO:0055114);;	--	--	[PQ]	Inorganic ion transport and metabolism;; Secondary metabolites biosynthesis, transport and catabolism	Ferric reductase like transmembrane component	Respiratory burst oxidase homolog protein E GN=RBOHE OS=Arabidopsis thaliana (Mouse-ear cress) PE=2 SV=2	484		putative respiratory burst oxidase protein E [Oryza sativa Japonica Group]
		Os01g0530500	0.00556004	-2.31496	22	23	0	9		1.12764	1.19459	0.0351604	0.482538	--	--	Cellular Component: cytoplasmic membrane-bounded vesicle (GO:0016023);;	--	--	--	--	Protein of unknown function (DUF295)	F-box only protein 7 GN=FBX7 OS=Arabidopsis thaliana (Mouse-ear cress) PE=2 SV=3	R	General function prediction only	hypothetical protein OsJ_02074 [Oryza sativa Japonica Group]
		Os03g0405500	2.49391e-48	-2.3127	461	471	96	91		13.4479	13.5164	3.07559	2.48796	[OC]	Posttranslational modification, protein turnover, chaperones;; Energy production and conversion	Cellular Component: cytosol (GO:0005829);; Biological Process: pollen tube guidance (GO:0010183);; Molecular Function: antioxidant activity (GO:0016209);; Biological Process: cell redox homeostasis (GO:0045454);; Biological Process: response to cadmium ion (GO:0046686);; Molecular Function: protein-disulfide reductase activity (GO:0047134);; Biological Process: oxidation-reduction process (GO:005…	K17609|0|osa:4333075|Os03g0405500; K17609 nucleoredoxin [EC:1.8.1.8] (A)	--	[R]	General function prediction only	Thioredoxin-like;; AhpC/TSA family;; Thioredoxin-like domain;; Redoxin;; Thioredoxin;; Thioredoxin-like;; Thioredoxin;; C1-like domain;; SCO1/SenC;; Glutaredoxin	Probable nucleoredoxin 1-1 OS=Oryza sativa subsp. japonica (Rice) PE=2 SV=1	O	Posttranslational modification, protein turnover, chaperones	Os03g0405500 [Oryza sativa Japonica Group]
		Os11g0687100	0.000425951	-2.29777	140	97	14	34		4.69796	3.25824	0.49315	1.13474	[R]	General function prediction only	Cellular Component: cytoplasmic membrane-bounded vesicle (GO:0016023);;	--	--	--	--	von Willebrand factor type A domain;; von Willebrand factor type A domain;; von Willebrand factor type A domain	--	R	General function prediction only	Os11g0687100 [Oryza sativa Japonica Group]
		Os03g0197200	1.02223e-17	-2.27675	1042	1262	243	231		100.187	119.719	23.7999	21.848	[GEPR]	Carbohydrate transport and metabolism;; Amino acid transport and metabolism;; Inorganic ion transport and metabolism;; General function prediction only	Biological Process: carbohydrate transport (GO:0008643);; Cellular Component: integral component of membrane (GO:0016021);; Molecular Function: substrate-specific transmembrane transporter activity (GO:0022891);; Biological Process: transmembrane transport (GO:0055085);;	--	--	[R]	General function prediction only	Sugar (and other) transporter	Polyol transporter 5 GN=PLT5 OS=Arabidopsis thaliana (Mouse-ear cress) PE=1 SV=2	R	General function prediction only	Sugar transporter family protein, expressed [Oryza sativa Japonica Group]
		Os01g0613500	0.00032822	-2.25593	30	37	12	2		1.94447	2.33756	0.831501	0.152836	--	--	Molecular Function: cysteine-type endopeptidase activity (GO:0004197);; Biological Process: proteolysis (GO:0006508);;	K01376|0|osa:4325325|Os01g0613500; K01376 [EC:3.4.22.-] (A)	--	[O]	Posttranslational modification, protein turnover, chaperones	Papain family cysteine protease;; Cathepsin propeptide inhibitor domain (I29);; Peptidase C1-like family	Senescence-specific cysteine protease SAG39 {ECO:0000305} (Precursor) OS=Oryza sativa subsp. indica (Rice) PE=3 SV=1	O	Posttranslational modification, protein turnover, chaperones	Os01g0613500 [Oryza sativa Japonica Group]
		Os03g0253500	0.000370454	-2.19181	120	137	5	51		5.24669	5.21426	0.227022	2.63902	--	--	Molecular Function: nucleic acid binding (GO:0003676);; Biological Process: defense response signaling pathway, resistance gene-dependent (GO:0009870);; Biological Process: defense response to bacterium (GO:0042742);;	K13101|0|osa:4332278|Os03g0253500; K13101 G patch domain and KOW motifs-containing protein (A)	--	[R]	General function prediction only	DExH-box splicing factor binding site;; G-patch domain	Protein MOS2 GN=MOS2 OS=Arabidopsis thaliana (Mouse-ear cress) PE=2 SV=1	R	General function prediction only	Os03g0253500 [Oryza sativa Japonica Group]
		Os03g0197175	8.36862e-07	-2.17971	472	637	111	133		28.588	38.0686	6.5704	7.71273	[GEPR]	Carbohydrate transport and metabolism;; Amino acid transport and metabolism;; Inorganic ion transport and metabolism;; General function prediction only	Biological Process: carbohydrate transport (GO:0008643);; Cellular Component: integral component of membrane (GO:0016021);; Molecular Function: substrate-specific transmembrane transporter activity (GO:0022891);; Biological Process: transmembrane transport (GO:0055085);;	--	--	[R]	General function prediction only	Sugar (and other) transporter	Polyol transporter 5 GN=PLT5 OS=Arabidopsis thaliana (Mouse-ear cress) PE=1 SV=2	R	General function prediction only	hypothetical protein OsJ_09775 [Oryza sativa Japonica Group]
		Os08g0173600	2.26444e-05	-2.16598	39	51	12	8		6.33223	8.43034	2.06432	1.39485	--	--	Cellular Component: plastid (GO:0009536);;	--	--	--	--	--	--	--	--	hypothetical protein OsI_27997 [Oryza sativa Indica Group]
		Os01g0730700	0.00374607	-2.15345	23	35	7	6		0.960843	1.43973	0.299778	0.265198	--	--	Molecular Function: sequence-specific DNA binding transcription factor activity (GO:0003700);; Biological Process: regulation of transcription, DNA-templated (GO:0006355);; Biological Process: iron ion transport (GO:0006826);; Biological Process: cellular response to iron ion starvation (GO:0010106);; Biological Process: response to nitrate (GO:0010167);; Biological Process: nitrate transport (GO…	--	--	--	--	WRKY DNA -binding domain	Probable WRKY transcription factor 65 GN=WRKY65 OS=Arabidopsis thaliana (Mouse-ear cress) PE=2 SV=1	S	Function unknown	Os01g0730700 [Oryza sativa Japonica Group]
		Os04g0447700	1.65058e-33	-2.10453	526	462	123	106		29.8327	26.0269	7.09919	5.98587	[R]	General function prediction only	Molecular Function: glutamate decarboxylase activity (GO:0004351);; Cellular Component: mitochondrion (GO:0005739);; Biological Process: glutamate metabolic process (GO:0006536);; Biological Process: response to salt stress (GO:0009651);; Molecular Function: oxidoreductase activity (GO:0016491);; Molecular Function: pyridoxal phosphate binding (GO:0030170);; Biological Process: oxidation-reductio…	--	--	[R]	General function prediction only	Aldo/keto reductase family	Non-functional NADPH-dependent codeinone reductase 2 GN=COR2 OS=Papaver somniferum (Opium poppy) PE=1 SV=1	R	General function prediction only	Os04g0447700 [Oryza sativa Japonica Group]
		Os09g0517200	0.00282931	-2.10242	33	23	8	5		0.582143	0.419715	0.143461	0.10241	--	--	Biological Process: defense response (GO:0006952);; Molecular Function: ADP binding (GO:0043531);;	--	--	[T]	Signal transduction mechanisms	NB-ARC domain;; Leucine Rich repeats (2 copies);; Leucine rich repeat	Disease resistance protein RPM1 GN=F17A9.20 OS=Arabidopsis thaliana (Mouse-ear cress) PE=1 SV=1	T	Signal transduction mechanisms	putative resistance protein [Oryza sativa Japonica Group]
		Os08g0403300	0.000669398	-2.03855	32	38	13	4		3.27286	3.92696	1.43133	0.356728	--	--	Biological Process: metal ion transport (GO:0030001);; Molecular Function: metal ion binding (GO:0046872);;	--	--	[P]	Inorganic ion transport and metabolism	Heavy-metal-associated domain	Heavy metal-associated isoprenylated plant protein 26 (Precursor) GN=F20M13.140 OS=Arabidopsis thaliana (Mouse-ear cress) PE=1 SV=1	P	Inorganic ion transport and metabolism	Os08g0403300 [Oryza sativa Japonica Group]
		Os05g0427400	5.46515e-22	-2.0191	253	231	55	64		11.6592	10.5209	2.61004	2.93104	[E]	Amino acid transport and metabolism	--	K10775|0|osa:4338861|Os05g0427400; K10775 phenylalanine ammonia-lyase [EC:4.3.1.24] (A)	Phenylalanine metabolism (ko00360);; Phenylpropanoid biosynthesis (ko00940)	[Q]	Secondary metabolites biosynthesis, transport and catabolism	Aromatic amino acid lyase	Phenylalanine ammonia-lyase GN=ZB8 OS=Oryza sativa subsp. indica (Rice) PE=3 SV=1	Q	Secondary metabolites biosynthesis, transport and catabolism	Os05g0427400 [Oryza sativa Japonica Group]
		Os04g0280500	0.000421376	-1.99546	33	43	9	10		1.62389	2.07127	0.427175	0.513787	--	--	Cellular Component: nucleus (GO:0005634);;	--	--	--	--	--	F-box protein PP2-B11 GN=F18B13.19 OS=Arabidopsis thaliana (Mouse-ear cress) PE=1 SV=1	S	Function unknown	OSJNBa0094P09.1 [Oryza sativa Japonica Group]
		Os02g0536500	3.43091e-45	-1.95821	668	599	169	156		76.7834	67.9884	19.8385	17.3099	--	--	--	--	--	--	--	--	--	S	Function unknown	hypothetical protein OsJ_07031 [Oryza sativa Japonica Group]
		Os05g0324700	1.21186e-06	-1.9526	68	64	20	14		11.159	10.2862	3.40664	2.29273	--	--	--	--	--	--	--	--	--	R	General function prediction only	Os05g0324700 [Oryza sativa Japonica Group]
		Os02g0753700	0.00014888	-1.95003	39	54	13	11		5.96435	8.28616	2.12233	1.761	--	--	--	--	--	--	--	VQ motif	--	S	Function unknown	Os02g0753700 [Oryza sativa Japonica Group]
		Os04g0468600	1.06206e-13	-1.93167	1442	1196	295	394		110.384	90.7321	23.5805	28.9775	--	--	--	--	--	--	--	--	--	S	Function unknown	unnamed protein product [Oryza sativa Japonica Group]
		Os11g0600600	0.00219481	-1.93039	32	33	9	8		1.5778	1.65189	0.481069	0.406259	--	--	Cellular Component: cytoplasmic membrane-bounded vesicle (GO:0016023);;	--	--	--	--	--	--	R	General function prediction only	hypothetical protein OsI_36667 [Oryza sativa Indica Group]
		Os08g0139700	1.33438e-09	-1.91814	5611	4459	1507	1149		141.614	113.985	37.5022	29.2174	--	--	Molecular Function: magnesium ion binding (GO:0000287);; Biological Process: metabolic process (GO:0008152);; Molecular Function: terpene synthase activity (GO:0010333);;	--	--	--	--	Terpene synthase family, metal binding domain;; Terpene synthase, N-terminal domain	Beta-sesquiphellandrene synthase GN=TPS2 OS=Sorghum bicolor (Sorghum) PE=1 SV=2	R	General function prediction only	putative sesquiterpene cyclase 1 [Oryza sativa Japonica Group]
		Os09g0509500	0.00230085	-1.89362	165	245	50	60		3.38794	5.10569	1.03629	1.25927	[R]	General function prediction only	Biological Process: metabolic process (GO:0008152);; Cellular Component: plastoglobule (GO:0010287);; Molecular Function: transferase activity, transferring acyl groups other than amino-acyl groups (GO:0016747);;	--	--	--	--	Alpha/beta hydrolase family	Acyltransferase-like protein At1g54570, chloroplastic (Precursor) GN=At1g54570 OS=Arabidopsis thaliana (Mouse-ear cress) PE=2 SV=1	R	General function prediction only	hypothetical protein OsI_35049 [Oryza sativa Indica Group]
		Os01g0927300	0.0087192	-1.86905	27	28	5	10		2.14847	2.20095	0.438424	0.799682	--	--	Biological Process: metal ion transport (GO:0030001);; Molecular Function: metal ion binding (GO:0046872);;	--	--	--	--	Heavy-metal-associated domain	--	R	General function prediction only	hypothetical protein OsI_05024 [Oryza sativa Indica Group]
		Os08g0453700	9.67404e-39	-1.85663	573	528	149	154		10.6904	9.7174	2.42352	2.86126	--	--	Molecular Function: peroxidase activity (GO:0004601);; Molecular Function: calcium ion binding (GO:0005509);; Cellular Component: mitochondrion (GO:0005739);; Cellular Component: integral component of membrane (GO:0016021);; Molecular Function: oxidoreductase activity, acting on NAD(P)H, oxygen as acceptor (GO:0050664);; Biological Process: oxidation-reduction process (GO:0055114);;	--	--	[PQ]	Inorganic ion transport and metabolism;; Secondary metabolites biosynthesis, transport and catabolism	Respiratory burst NADPH oxidase;; FAD-binding domain;; Ferric reductase NAD binding domain;; Ferric reductase like transmembrane component	Respiratory burst oxidase homolog protein E GN=RBOHE OS=Arabidopsis thaliana (Mouse-ear cress) PE=2 SV=2	2225		hypothetical protein OsI_29451 [Oryza sativa Indica Group]
		Os09g0417600	0.00193203	-1.84326	1318	999	162	481		95.4497	70.7625	12.0746	34.3232	--	--	Molecular Function: sequence-specific DNA binding transcription factor activity (GO:0003700);; Biological Process: regulation of transcription, DNA-templated (GO:0006355);; Molecular Function: sequence-specific DNA binding (GO:0043565);;	--	--	--	--	WRKY DNA -binding domain	Probable WRKY transcription factor 40 GN=WRKY40 OS=Arabidopsis thaliana (Mouse-ear cress) PE=1 SV=1	K	Transcription	Os09g0417600 [Oryza sativa Japonica Group]
		Os02g0574300	5.83682e-06	-1.83414	145	109	38	33		10.462	7.83967	2.84894	2.36634	--	--	Cellular Component: mitochondrion (GO:0005739);; Cellular Component: integral component of membrane (GO:0016021);; Molecular Function: substrate-specific transmembrane transporter activity (GO:0022891);; Biological Process: transmembrane transport (GO:0055085);;	--	--	[R]	General function prediction only	Sugar (and other) transporter	Sugar transport protein 1 GN=STP1 OS=Arabidopsis thaliana (Mouse-ear cress) PE=1 SV=2	G	Carbohydrate transport and metabolism	Os02g0574100 [Oryza sativa Japonica Group]
		Os02g0177633	1.64583e-24	-1.83053	757	703	160	249		67.4332	61.8138	14.4581	21.5499	[IQ]	Lipid transport and metabolism;; Secondary metabolites biosynthesis, transport and catabolism	Molecular Function: ATP binding (GO:0005524);; Biological Process: phenylpropanoid metabolic process (GO:0009698);; Molecular Function: 4-coumarate-CoA ligase activity (GO:0016207);;	K01904|6.26721e-102|osa:4328485|Os02g0177600; K01904 4-coumarate--CoA ligase [EC:6.2.1.12] (A)	Ubiquinone and other terpenoid-quinone biosynthesis (ko00130);; Phenylalanine metabolism (ko00360);; Phenylpropanoid biosynthesis (ko00940)	[I]	Lipid transport and metabolism	AMP-binding enzyme	Probable 4-coumarate--CoA ligase 3 OS=Oryza sativa subsp. japonica (Rice) PE=2 SV=1	I	Lipid transport and metabolism	Os02g0177600 [Oryza sativa Japonica Group]
		Os04g0373400	2.30918e-10	-1.82039	218	179	47	65		7.75367	6.58498	1.77525	2.358	[V]	Defense mechanisms	--	K03327|0|dosa:Os04t0373400-01|Os04g0373400; Similar to MATE efflux family protein, expressed.; K03327 multidrug resistance protein, MATE family (A)	--	[R]	General function prediction only	MatE	MATE efflux family protein 5 GN=F3L12.12 OS=Arabidopsis thaliana (Mouse-ear cress) PE=3 SV=1	S	Function unknown	unnamed protein product [Oryza sativa Japonica Group]
		Os03g0180900	0.00465689	-1.81455	67	46	12	20		3.7909	2.59693	0.708856	1.14938	--	--	--	K13464|4.8232e-110|osa:4331833|Os03g0180900; K13464 jasmonate ZIM domain-containing protein (A)	Plant hormone signal transduction (ko04075)	--	--	tify domain;; Divergent CCT motif	Protein TIFY 10A GN=T29M8.5 OS=Arabidopsis thaliana (Mouse-ear cress) PE=1 SV=1	S	Function unknown	Os03g0180900 [Oryza sativa Japonica Group]
		Os02g0282000	2.15739e-12	-1.8076	161	141	48	38		1.60059	1.4391	0.480539	0.389541	--	--	Biological Process: defense response (GO:0006952);; Molecular Function: ADP binding (GO:0043531);;	--	--	[T]	Signal transduction mechanisms	NB-ARC domain;; Leucine rich repeat;; Leucine Rich repeats (2 copies)	Putative disease resistance protein RGA4 GN=RGA4 OS=Solanum bulbocastanum (Wild potato) PE=2 SV=1	T	Signal transduction mechanisms	Os02g0282000 [Oryza sativa Japonica Group]
		Os08g0157500	7.8335e-15	-1.76837	8096	6736	2122	2217		523.736	430.628	139.937	140.402	[QR]	Secondary metabolites biosynthesis, transport and catabolism;; General function prediction only	Cellular Component: nucleus (GO:0005634);; Cellular Component: cytoplasm (GO:0005737);; Cellular Component: plasma membrane (GO:0005886);; Biological Process: response to wounding (GO:0009611);; Biological Process: response to ethylene (GO:0009723);; Biological Process: response to salicylic acid (GO:0009751);; Biological Process: lignin biosynthetic process (GO:0009809);; Molecular Function: lut…	K05279|0|osa:4344702|Os08g0157500; K05279 flavonol 3-O-methyltransferase [EC:2.1.1.76] (A)	Flavone and flavonol biosynthesis (ko00944)	[R]	General function prediction only	O-methyltransferase;; Dimerisation domain	Flavone 3&apos;-O-methyltransferase 1 (Precursor) OS=Oryza sativa subsp. japonica (Rice) PE=1 SV=1	R	General function prediction only	hypothetical protein OsJ_26105 [Oryza sativa Japonica Group]
		Os02g0626400	0.000120473	-1.76627	15020	10810	3810	3757		520.552	363.552	135.756	128.785	[E]	Amino acid transport and metabolism	Cellular Component: cytoplasm (GO:0005737);; Biological Process: L-phenylalanine catabolic process (GO:0006559);; Biological Process: cinnamic acid biosynthetic process (GO:0009800);; Molecular Function: phenylalanine ammonia-lyase activity (GO:0045548);;	K10775|0|osa:4330036|Os02g0626400; K10775 phenylalanine ammonia-lyase [EC:4.3.1.24] (A)	Phenylalanine metabolism (ko00360);; Phenylpropanoid biosynthesis (ko00940)	[Q]	Secondary metabolites biosynthesis, transport and catabolism	Aromatic amino acid lyase	Phenylalanine ammonia-lyase GN=ZB8 OS=Oryza sativa subsp. indica (Rice) PE=3 SV=1	Q	Secondary metabolites biosynthesis, transport and catabolism	Os02g0626400 [Oryza sativa Japonica Group]
		Os01g0128200	0.0040634	-1.75515	226	336	85	81		8.42975	12.6908	3.14616	3.01303	--	--	Molecular Function: nucleic acid binding (GO:0003676);; Molecular Function: endonuclease activity (GO:0004519);; Biological Process: DNA catabolic process (GO:0006308);;	--	--	--	--	S1/P1 Nuclease	Endonuclease 4 (Precursor) GN=ENDO4 OS=Arabidopsis thaliana (Mouse-ear cress) PE=3 SV=1	R	General function prediction only	Os01g0128200 [Oryza sativa Japonica Group]
		Os09g0438000	1.31048e-13	-1.7414	2418	2011	610	710		50.5497	42.0284	12.6152	14.4024	--	--	Molecular Function: peroxidase activity (GO:0004601);; Molecular Function: calcium ion binding (GO:0005509);; Cellular Component: mitochondrion (GO:0005739);; Cellular Component: integral component of membrane (GO:0016021);; Molecular Function: oxidoreductase activity, acting on NAD(P)H, oxygen as acceptor (GO:0050664);; Biological Process: oxidation-reduction process (GO:0055114);;	--	--	[PQ]	Inorganic ion transport and metabolism;; Secondary metabolites biosynthesis, transport and catabolism	Ferric reductase NAD binding domain;; Respiratory burst NADPH oxidase;; FAD-binding domain;; Ferric reductase like transmembrane component	Respiratory burst oxidase homolog protein E GN=RBOHE OS=Arabidopsis thaliana (Mouse-ear cress) PE=2 SV=2	4165		Os09g0438000 [Oryza sativa Japonica Group]
		Os01g0764850	0.000501243	-1.74054	183	256	72	59		14.5563	20.066	5.8446	4.5866	--	--	Biological Process: response to light stimulus (GO:0009416);; Biological Process: response to auxin (GO:0009733);; Molecular Function: indole-3-acetic acid amido synthetase activity (GO:0010279);; Cellular Component: cytoplasmic membrane-bounded vesicle (GO:0016023);; Biological Process: secretion by cell (GO:0032940);;	K14487|0|osa:4326893|Os01g0764800; K14487 auxin responsive GH3 gene family (A)	Plant hormone signal transduction (ko04075)	--	--	GH3 auxin-responsive promoter	Probable indole-3-acetic acid-amido synthetase GH3.2 GN=GH3.2 OS=Oryza sativa subsp. japonica (Rice) PE=2 SV=1	R	General function prediction only	Os01g0764800 [Oryza sativa Japonica Group]
		Os09g0130700	0.0097761	-1.73352	27	33	13	5		2.62693	3.17825	1.29453	0.4789	--	--	Cellular Component: plastid (GO:0009536);; Cellular Component: membrane (GO:0016020);;	--	--	--	--	--	--	S	Function unknown	hypothetical protein [Oryza sativa Japonica Group]
		Os10g0521500	4.74925e-06	-1.71296	100	81	20	35		5.98273	4.79185	1.27567	2.02927	[R]	General function prediction only	Cellular Component: cytoplasmic membrane-bounded vesicle (GO:0016023);; Molecular Function: hydrolase activity (GO:0016787);;	--	--	--	--	Alpha/beta hydrolase family;; Alpha/beta hydrolase family;; alpha/beta hydrolase fold	--	R	General function prediction only	Os10g0521500 [Oryza sativa Japonica Group]
		Os09g0491740	0.00734613	-1.691	155	227	72	46		4.34639	6.38423	2.04012	1.31232	--	--	Cellular Component: integral component of membrane (GO:0016021);; Cellular Component: cytoplasmic membrane-bounded vesicle (GO:0016023);; Biological Process: transmembrane transport (GO:0055085);;	--	--	[S]	Function unknown	Membrane transport protein	--	S	Function unknown	Os09g0491740 [Oryza sativa Japonica Group]
		Os02g0177600	5.76865e-10	-1.68613	1019	838	246	329		40.1351	33.0913	9.8473	12.988	[IQ]	Lipid transport and metabolism;; Secondary metabolites biosynthesis, transport and catabolism	Molecular Function: ATP binding (GO:0005524);; Biological Process: phenylpropanoid metabolic process (GO:0009698);; Molecular Function: 4-coumarate-CoA ligase activity (GO:0016207);;	K01904|0|dosa:Os02t0177600-01|Os02g0177600; Similar to 4-coumarate--CoA ligase 1 (EC 6.2.1.12) (4CL 1) (4-coumaroyl-CoA synthase 1) (Clone 4CL14) (Fragment).; K01904 4-coumarate--CoA ligase [EC:6.2.1.12] (A)	Ubiquinone and other terpenoid-quinone biosynthesis (ko00130);; Phenylalanine metabolism (ko00360);; Phenylpropanoid biosynthesis (ko00940)	[I]	Lipid transport and metabolism	AMP-binding enzyme;; AMP-binding enzyme C-terminal domain	Probable 4-coumarate--CoA ligase 3 OS=Oryza sativa subsp. japonica (Rice) PE=2 SV=1	H	Coenzyme transport and metabolism	Os02g0177600 [Oryza sativa Japonica Group]
		Os10g0569500	0.00177911	-1.67803	153	216	67	48		38.5755	41.036	15.4875	12.6891	--	--	Cellular Component: cytoplasmic membrane-bounded vesicle (GO:0016023);;	--	--	--	--	--	--	--	--	Os10g0569500 [Oryza sativa Japonica Group]
		Os06g0109500	0.00900973	-1.67377	26	38	10	10		3.90013	5.54803	1.62379	1.44656	[R]	General function prediction only	Cellular Component: plasma membrane (GO:0005886);; Biological Process: metabolic process (GO:0008152);; Molecular Function: hydrolase activity (GO:0016787);;	--	--	[R]	General function prediction only	Haloacid dehalogenase-like hydrolase;; haloacid dehalogenase-like hydrolase;; HAD-hyrolase-like	--	R	General function prediction only	beta-phosphoglucomutase-like [Oryza sativa Japonica Group]
		Os01g0134700	3.44298e-08	-1.66993	113	101	24	43		5.65048	5.03838	1.23256	2.17699	--	--	--	--	--	--	--	Calmodulin binding protein-like	--	S	Function unknown	Os01g0134700 [Oryza sativa Japonica Group]
		Os11g0490900	4.01058e-08	-1.64888	111	106	43	26		6.32736	6.03376	2.47131	1.50663	--	--	Molecular Function: sequence-specific DNA binding transcription factor activity (GO:0003700);; Biological Process: regulation of transcription, DNA-templated (GO:0006355);; Cellular Component: plastid (GO:0009536);; Molecular Function: sequence-specific DNA binding (GO:0043565);;	--	--	--	--	WRKY DNA -binding domain	Probable WRKY transcription factor 75 GN=WRKY75 OS=Arabidopsis thaliana (Mouse-ear cress) PE=2 SV=1	K	Transcription	Os11g0490900 [Oryza sativa Japonica Group]
		Os01g0289600	4.25617e-11	-1.64477	310	258	80	101		13.8968	11.2651	3.68896	4.34792	--	--	Molecular Function: sequence-specific DNA binding transcription factor activity (GO:0003700);; Biological Process: regulation of transcription, DNA-templated (GO:0006355);; Molecular Function: sequence-specific DNA binding (GO:0043565);;	--	--	--	--	WRKY DNA -binding domain	Probable WRKY transcription factor 47 GN=WRKY47 OS=Arabidopsis thaliana (Mouse-ear cress) PE=2 SV=2	K	Transcription	WRKY transcription factor 6 -like [Oryza sativa Japonica Group]
		Os06g0493100	4.73799e-16	-1.63411	854	799	328	203		151.265	140.613	58.0698	36.7457	--	--	Cellular Component: cytoplasmic membrane-bounded vesicle (GO:0016023);;	--	--	--	--	--	--	--	--	Os06g0493100 [Oryza sativa Japonica Group]
		Os06g0697600	1.72747e-11	-1.63336	161	172	55	52		10.8251	11.4357	3.83918	3.50216	[O]	Posttranslational modification, protein turnover, chaperones	Molecular Function: ATP binding (GO:0005524);; Molecular Function: nucleoside-triphosphatase activity (GO:0017111);; Biological Process: cell division (GO:0051301);;	--	--	[O]	Posttranslational modification, protein turnover, chaperones	Domain associated at C-terminal with AAA;; ATPase family associated with various cellular activities (AAA);; Part of AAA domain;; AAA domain;; AAA ATPase domain	26S protease regulatory subunit 10B homolog A GN=RPT4A OS=Arabidopsis thaliana (Mouse-ear cress) PE=1 SV=1	O	Posttranslational modification, protein turnover, chaperones	Os06g0697600 [Oryza sativa Japonica Group]
		Os01g0267300	0.0021558	-1.62532	43	53	9	22		3.30978	3.98102	0.783572	1.67948	--	--	Molecular Function: serine-type endopeptidase inhibitor activity (GO:0004867);; Biological Process: negative regulation of endopeptidase activity (GO:0010951);; Biological Process: regulation of proteolysis (GO:0030162);;	K13963|0|osa:4324380|Os01g0267300; K13963 serpin B (A)	--	[V]	Defense mechanisms	Serpin (serine protease inhibitor)	Putative serpin-Z12 OS=Oryza sativa subsp. japonica (Rice) PE=3 SV=1	V	Defense mechanisms	hypothetical protein OsI_01314 [Oryza sativa Indica Group]
		Os01g0558100	2.25799e-05	-1.62195	66	76	26	20		6.79832	7.73092	2.77962	1.96047	[O]	Posttranslational modification, protein turnover, chaperones	Biological Process: response to stimulus (GO:0050896);;	--	--	[O]	Posttranslational modification, protein turnover, chaperones	Glutathione S-transferase, N-terminal domain;; Glutathione S-transferase, N-terminal domain;; Glutathione S-transferase, N-terminal domain;; Glutathione S-transferase, C-terminal domain;; Glutathione S-transferase, C-terminal domain	Probable glutathione S-transferase GSTU6 GN=OSJNBb0038A07.2 OS=Oryza sativa subsp. japonica (Rice) PE=2 SV=2	O	Posttranslational modification, protein turnover, chaperones	Os01g0558100 [Oryza sativa Japonica Group]
		Os05g0550800	0.000382462	-1.60706	60	47	16	19		2.42801	1.82223	0.700595	0.758425	[RTKL]	General function prediction only;; Signal transduction mechanisms;; Transcription;; Replication, recombination and repair	Molecular Function: nucleotide binding (GO:0000166);; Molecular Function: protein kinase activity (GO:0004672);; Cellular Component: cytoplasmic membrane-bounded vesicle (GO:0016023);; Biological Process: phosphorylation (GO:0016310);;	--	--	[T]	Signal transduction mechanisms	Protein tyrosine kinase;; Protein kinase domain;; Wall-associated receptor kinase C-terminal;; Phosphotransferase enzyme family	Probable serine/threonine-protein kinase At1g18390 (Precursor) GN=At1g18390 OS=Arabidopsis thaliana (Mouse-ear cress) PE=2 SV=2	T	Signal transduction mechanisms	predicted protein [Hordeum vulgare subsp. vulgare]
		Os07g0611500	1.45982e-05	-1.59957	84	65	25	24		10.6011	8.30441	3.21401	3.09975	--	--	Cellular Component: mitochondrion (GO:0005739);; Biological Process: intracellular signal transduction (GO:0035556);; Molecular Function: metal ion binding (GO:0046872);; Molecular Function: protein-disulfide reductase activity (GO:0047134);; Biological Process: oxidation-reduction process (GO:0055114);;	--	--	--	--	Phorbol esters/diacylglycerol binding domain (C1 domain);; C1 domain;; C1-like domain	--	R	General function prediction only	Os07g0611500 [Oryza sativa Japonica Group]
		Os01g0289732	7.02277e-20	-1.59636	331	297	104	103		36.2116	31.8307	11.6669	10.5661	--	--	Molecular Function: sequence-specific DNA binding transcription factor activity (GO:0003700);; Biological Process: regulation of transcription, DNA-templated (GO:0006355);; Molecular Function: sequence-specific DNA binding (GO:0043565);;	--	--	--	--	WRKY DNA -binding domain	Probable WRKY transcription factor 47 GN=WRKY47 OS=Arabidopsis thaliana (Mouse-ear cress) PE=2 SV=2	K	Transcription	Os01g0289666 [Oryza sativa Japonica Group]
		Os02g0738200	0.00140623	-1.5809	41	52	18	13		3.01187	3.70075	1.33729	0.950017	--	--	Cellular Component: ubiquitin ligase complex (GO:0000151);; Molecular Function: ubiquitin-protein transferase activity (GO:0004842);; Cellular Component: mitochondrion (GO:0005739);; Biological Process: protein ubiquitination (GO:0016567);;	--	--	--	--	U-box domain;; Armadillo/beta-catenin-like repeat	U-box domain-containing protein 20 GN=PUB20 OS=Arabidopsis thaliana (Mouse-ear cress) PE=2 SV=1	R	General function prediction only	Os02g0738200 [Oryza sativa Japonica Group]
		Os04g0338950	0.00953164	-1.58024	30	39	10	13		1.64308	2.14233	0.579329	0.72747	--	--	Molecular Function: iron ion binding (GO:0005506);; Molecular Function: electron carrier activity (GO:0009055);; Cellular Component: cytoplasmic membrane-bounded vesicle (GO:0016023);; Biological Process: diterpenoid biosynthetic process (GO:0016102);; Molecular Function: heme binding (GO:0020037);; Molecular Function: ent-isokaurene C2-hydroxylase activity (GO:0036201);; Biological Process: oxid…	--	--	[Q]	Secondary metabolites biosynthesis, transport and catabolism	Cytochrome P450	Ent-isokaurene C2-hydroxylase OS=Oryza sativa subsp. japonica (Rice) PE=1 SV=1	Q	Secondary metabolites biosynthesis, transport and catabolism	Os04g0339000 [Oryza sativa Japonica Group]
		Os07g0680400	2.12416e-07	-1.57359	106	106	37	34		3.56575	3.55838	1.23671	1.08985	--	--	Molecular Function: sequence-specific DNA binding transcription factor activity (GO:0003700);; Biological Process: regulation of transcription, DNA-templated (GO:0006355);; Molecular Function: sequence-specific DNA binding (GO:0043565);;	--	--	--	--	WRKY DNA -binding domain	Probable WRKY transcription factor 46 GN=WRKY46 OS=Arabidopsis thaliana (Mouse-ear cress) PE=2 SV=1	R	General function prediction only	Os07g0680400 [Oryza sativa Japonica Group]
		Os04g0401751	2.55827e-05	-1.5695	117	151	39	51		7.02851	9.05993	2.40562	3.05551	[P]	Inorganic ion transport and metabolism	--	K03549|1.23328e-137|osa:4335729|Os04g0401700; K03549 KUP system potassium uptake protein (A)	--	--	--	K+ potassium transporter	Potassium transporter 1 OS=Oryza sativa subsp. japonica (Rice) PE=1 SV=2	P	Inorganic ion transport and metabolism	putative potassium transporter [Oryza sativa Japonica Group]
		Os05g0136900	1.9613e-32	-1.56939	2421	2189	710	838		130.189	118.999	42.3321	50.4187	--	--	Molecular Function: transferase activity, transferring acyl groups other than amino-acyl groups (GO:0016747);;	--	--	--	--	Transferase family	--	S	Function unknown	Os05g0136900 [Oryza sativa Japonica Group]
		Os09g0456800	3.49657e-10	-1.56677	145	167	56	49		6.69649	7.64834	2.62118	2.17228	[K]	Transcription	Molecular Function: sequence-specific DNA binding transcription factor activity (GO:0003700);; Cellular Component: nucleus (GO:0005634);; Cellular Component: cytoplasm (GO:0005737);; Biological Process: toxin catabolic process (GO:0009407);; Biological Process: response to heat (GO:0009408);; Biological Process: response to water deprivation (GO:0009414);; Biological Process: response to abscisic…	K09419|2.39578e-156|osa:4347259|Os09g0456800; K09419 heat shock transcription factor, other eukaryote (A)	--	[K]	Transcription	HSF-type DNA-binding	Heat stress transcription factor B-1 GN=B1342C04.35 OS=Oryza sativa subsp. japonica (Rice) PE=2 SV=1	K	Transcription	Os09g0456800 [Oryza sativa Japonica Group]
		Os01g0644000	1.16364e-17	-1.55355	279	301	111	86		34.7124	37.63	13.7868	10.8682	--	--	--	--	--	--	--	--	--	S	Function unknown	Os01g0644000 [Oryza sativa Japonica Group]
		Os04g0435200	4.05935e-06	-1.54783	79	97	27	33		2.76949	3.438	0.952385	1.17201	[E]	Amino acid transport and metabolism	Biological Process: amino acid transmembrane transport (GO:0003333);; Molecular Function: amino acid transmembrane transporter activity (GO:0015171);; Cellular Component: integral component of membrane (GO:0016021);;	--	--	[E]	Amino acid transport and metabolism	Amino acid permease;; Amino acid permease	Amino-acid permease BAT1 GN=F10A8.5 OS=Arabidopsis thaliana (Mouse-ear cress) PE=2 SV=2	E	Amino acid transport and metabolism	Os04g0435100 [Oryza sativa Japonica Group]
		Os02g0568600	0.00424296	-1.54609	36	46	16	12		5.63455	7.03301	2.5356	1.79588	--	--	--	--	--	--	--	--	--	R	General function prediction only	hypothetical protein [Oryza sativa Japonica Group]
		Os12g0268100	0.00653831	-1.53743	57	77	16	30		2.51929	3.36859	0.730661	1.33602	--	--	Molecular Function: monooxygenase activity (GO:0004497);; Molecular Function: iron ion binding (GO:0005506);; Cellular Component: mitochondrion (GO:0005739);; Molecular Function: electron carrier activity (GO:0009055);; Molecular Function: oxidoreductase activity, acting on paired donors, with incorporation or reduction of molecular oxygen (GO:0016705);; Molecular Function: heme binding (GO:00200…	--	--	[Q]	Secondary metabolites biosynthesis, transport and catabolism	Cytochrome P450	Cytochrome P450 71A9 GN=CYP71A9 OS=Glycine max (Soybean) PE=2 SV=1	Q	Secondary metabolites biosynthesis, transport and catabolism	hypothetical protein OsI_19002 [Oryza sativa Indica Group]
		Os02g0625500	9.29487e-37	-1.52529	1000	1016	313	385		42.0447	43.2201	13.0931	16.355	[G]	Carbohydrate transport and metabolism	Molecular Function: adenosine kinase activity (GO:0004001);; Molecular Function: copper ion binding (GO:0005507);; Cellular Component: plasma membrane (GO:0005886);; Biological Process: purine ribonucleoside salvage (GO:0006166);; Biological Process: AMP biosynthetic process (GO:0006167);; Cellular Component: chloroplast (GO:0009507);; Biological Process: phosphorylation (GO:0016310);; Molecular …	K00856|0|osa:4330032|Os02g0625500; K00856 adenosine kinase [EC:2.7.1.20] (A)	Purine metabolism (ko00230)	[G]	Carbohydrate transport and metabolism	pfkB family carbohydrate kinase	Adenosine kinase 2 GN=ADK2 OS=Arabidopsis thaliana (Mouse-ear cress) PE=1 SV=1	F	Nucleotide transport and metabolism	Os02g0625500 [Oryza sativa Japonica Group]
		Os04g0462600	0.00641522	-1.52478	41	37	8	19		2.73142	2.47488	0.536626	1.20438	--	--	Cellular Component: microtubule associated complex (GO:0005875);; Biological Process: microtubule-based process (GO:0007017);;	K10418|2.64236e-73|osa:4336067|Os04g0462600; K10418 dynein light chain LC8-type (A)	--	[Z]	Cytoskeleton	Dynein light chain type 1	Dynein 8 kDa light chain, flagellar outer arm OS=Chlamydomonas reinhardtii (Chlamydomonas smithii) PE=1 SV=1	Z	Cytoskeleton	Os04g0462600 [Oryza sativa Japonica Group]
		Os03g0367150	4.43108e-06	-1.51755	94	87	28	35		15.7548	14.357	4.758	5.7849	[Q]	Secondary metabolites biosynthesis, transport and catabolism	Molecular Function: monooxygenase activity (GO:0004497);; Molecular Function: iron ion binding (GO:0005506);; Molecular Function: electron carrier activity (GO:0009055);; Molecular Function: oxidoreductase activity, acting on paired donors, with incorporation or reduction of molecular oxygen (GO:0016705);; Molecular Function: heme binding (GO:0020037);; Biological Process: oxidation-reduction pro…	K13083|9.92643e-139|obr:102721818|flavonoid 3',5'-hydroxylase-like; K13083 flavonoid 3',5'-hydroxylase [EC:1.14.13.88] (A)	Flavonoid biosynthesis (ko00941);; Flavone and flavonol biosynthesis (ko00944)	[Q]	Secondary metabolites biosynthesis, transport and catabolism	Cytochrome P450	Flavonoid 3&apos;,5&apos;-hydroxylase 1 GN=CYP75A1 OS=Petunia hybrida (Petunia) PE=2 SV=1	Q	Secondary metabolites biosynthesis, transport and catabolism	PREDICTED: flavonoid 3&apos;,5&apos;-hydroxylase-like [Oryza brachyantha]
		Os01g0148500	0.00142803	-1.51019	51	49	20	15		2.21751	2.15574	0.901167	0.650535	--	--	Cellular Component: mitochondrion (GO:0005739);;	--	--	--	--	Protein of unknown function (DUF1668)	--	S	Function unknown	Os01g0148500 [Oryza sativa Japonica Group]
		Os02g0736300	0.00136137	-1.49804	52	50	20	16		1.94016	1.86758	0.787281	0.615677	--	--	--	--	--	--	--	MAC/Perforin domain	MACPF domain-containing protein At1g14780 GN=At1g14780 OS=Arabidopsis thaliana (Mouse-ear cress) PE=2 SV=1	S	Function unknown	Os02g0736300 [Oryza sativa Japonica Group]
		Os12g0629600	5.49137e-18	-1.48647	321	317	128	99		48.0862	46.0204	16.9909	14.6499	--	--	Cellular Component: extracellular region (GO:0005576);; Cellular Component: cytoplasmic membrane-bounded vesicle (GO:0016023);;	--	--	--	--	Thaumatin family	Thaumatin-like protein (Precursor) OS=Oryza sativa subsp. japonica (Rice) PE=1 SV=1	R	General function prediction only	Os12g0629600 [Oryza sativa Japonica Group]
		Os09g0482640	0.0043874	-1.4843	40	47	16	15		0.742689	0.904697	0.301138	0.301619	[RTKL]	General function prediction only;; Signal transduction mechanisms;; Transcription;; Replication, recombination and repair	Molecular Function: protein serine/threonine kinase activity (GO:0004674);; Molecular Function: calcium ion binding (GO:0005509);; Molecular Function: ATP binding (GO:0005524);; Biological Process: protein phosphorylation (GO:0006468);; Cellular Component: membrane (GO:0016020);; Cellular Component: cytoplasmic membrane-bounded vesicle (GO:0016023);; Molecular Function: polysaccharide binding (GO…	--	--	--	--	Protein kinase domain;; Protein tyrosine kinase;; Calcium-binding EGF domain	Wall-associated receptor kinase 3 (Precursor) GN=WAK3 OS=Arabidopsis thaliana (Mouse-ear cress) PE=2 SV=2	T	Signal transduction mechanisms	Os09g0482640 [Oryza sativa Japonica Group]
		Os09g0456850	3.51562e-08	-1.46812	136	136	50	48		13.2927	13.1806	5.06664	4.61877	--	--	Molecular Function: sequence-specific DNA binding transcription factor activity (GO:0003700);; Cellular Component: nucleus (GO:0005634);; Cellular Component: cytoplasm (GO:0005737);; Biological Process: toxin catabolic process (GO:0009407);; Biological Process: response to heat (GO:0009408);; Biological Process: response to water deprivation (GO:0009414);; Biological Process: response to abscisic…	K09419|2.27821e-87|osa:4347259|Os09g0456800; K09419 heat shock transcription factor, other eukaryote (A)	--	[K]	Transcription	--	Heat stress transcription factor B-1 GN=B1342C04.35 OS=Oryza sativa subsp. japonica (Rice) PE=2 SV=1	K	Transcription	hypothetical protein OsI_31644 [Oryza sativa Indica Group]
		Os02g0526400	3.69946e-37	-1.46061	1612	1762	606	616		24.4722	27.2323	9.15959	9.52596	[O]	Posttranslational modification, protein turnover, chaperones	Molecular Function: ATP binding (GO:0005524);; Biological Process: proteolysis (GO:0006508);; Molecular Function: peptidase activity (GO:0008233);; Cellular Component: chloroplast envelope (GO:0009941);; Molecular Function: nucleoside-triphosphatase activity (GO:0017111);; Biological Process: cellular response to heat (GO:0034605);;	K03696|0|osa:4329520|Os02g0526400; K03696 ATP-dependent Clp protease ATP-binding subunit ClpC (A)	--	[O]	Posttranslational modification, protein turnover, chaperones	AAA domain (Cdc48 subfamily);; C-terminal, D2-small domain, of ClpB protein;; ATPase family associated with various cellular activities (AAA);; AAA domain (dynein-related subfamily);; AAA ATPase domain;; Clp amino terminal domain;; AAA domain;; Sigma-54 interaction domain;; IstB-like ATP binding protein;; AAA domain;; Archaeal ATPase;; NACHT domain	Chaperone protein ClpD1, chloroplastic (Precursor) GN=P0458B05.10 OS=Oryza sativa subsp. japonica (Rice) PE=2 SV=1	O	Posttranslational modification, protein turnover, chaperones	Os02g0526400 [Oryza sativa Japonica Group]
		Os09g0472150	0.000448113	-1.45776	67	57	25	20		2.72305	2.31368	1.0306	0.840865	--	--	Molecular Function: ATP binding (GO:0005524);; Biological Process: ATP catabolic process (GO:0006200);; Cellular Component: membrane (GO:0016020);; Molecular Function: ATPase activity (GO:0016887);;	--	--	[Q]	Secondary metabolites biosynthesis, transport and catabolism	ABC-2 type transporter	ABC transporter G family member 15 GN=MSA6.13 OS=Arabidopsis thaliana (Mouse-ear cress) PE=2 SV=2	V	Defense mechanisms	hypothetical protein OsI_31728 [Oryza sativa Indica Group]
		Os01g0584900	0.000335219	-1.45267	80	104	28	39		6.46801	8.33202	2.30913	3.10294	--	--	Molecular Function: sequence-specific DNA binding transcription factor activity (GO:0003700);; Biological Process: regulation of transcription, DNA-templated (GO:0006355);; Molecular Function: sequence-specific DNA binding (GO:0043565);;	--	--	--	--	WRKY DNA -binding domain	Probable WRKY transcription factor 50 GN=WRKY50 OS=Arabidopsis thaliana (Mouse-ear cress) PE=2 SV=1	S	Function unknown	Os01g0584900 [Oryza sativa Japonica Group]
		Os07g0613000	4.18149e-14	-1.4491	269	246	95	93		7.1402	6.54689	2.79417	2.05564	--	--	Molecular Function: catalytic activity (GO:0003824);; Cellular Component: plastid (GO:0009536);; Biological Process: guanosine tetraphosphate metabolic process (GO:0015969);;	--	--	[T]	Signal transduction mechanisms	--	Probable GTP diphosphokinase RSH3, chloroplastic (Precursor) GN=P0046G12.25 OS=Oryza sativa subsp. japonica (Rice) PE=2 SV=1	T	Signal transduction mechanisms	Os07g0613000 [Oryza sativa Japonica Group]
		Os11g0665600	0.00178242	-1.44775	51	53	18	20		6.58212	6.77254	2.35435	2.53631	--	--	--	--	--	--	--	--	--	S	Function unknown	expressed protein [Oryza sativa Japonica Group]
		Os06g0291500	1.06909e-06	-1.43857	120	103	42	40		5.06325	4.24635	1.78935	1.5819	--	--	Biological Process: response to stress (GO:0006950);;	--	--	--	--	--	--	S	Function unknown	Os06g0291500 [Oryza sativa Japonica Group]
		*Os12g0555200	8.99442e-05	-1.42677	104	136	45	44		9.85365	12.8929	4.29975	4.15065	--	--	Biological Process: defense response (GO:0006952);; Biological Process: response to biotic stimulus (GO:0009607);;	--	--	--	--	Pathogenesis-related protein Bet v I family;; Polyketide cyclase / dehydrase and lipid transport	Major pollen allergen Bet v 1-D/H GN=BETV1H OS=Betula pendula (European white birch) PE=1 SV=2	S	Function unknown	Os12g0555200 [Oryza sativa Japonica Group]
		Os01g0155200	6.13617e-05	-1.426	73	86	33	26		1.49121	1.77731	0.678665	0.548624	[RTKL]	General function prediction only;; Signal transduction mechanisms;; Transcription;; Replication, recombination and repair	Molecular Function: protein serine/threonine kinase activity (GO:0004674);; Molecular Function: ATP binding (GO:0005524);; Biological Process: protein phosphorylation (GO:0006468);; Cellular Component: cytoplasmic membrane-bounded vesicle (GO:0016023);; Biological Process: recognition of pollen (GO:0048544);;	--	--	--	--	Protein kinase domain;; Protein tyrosine kinase;; S-locus glycoprotein family;; D-mannose binding lectin;; PAN-like domain;; PAN domain	G-type lectin S-receptor-like serine/threonine-protein kinase At2g19130 (Precursor) GN=At2g19130 OS=Arabidopsis thaliana (Mouse-ear cress) PE=2 SV=1	T	Signal transduction mechanisms	putative S-domain receptor-like protein kinase [Oryza sativa Japonica Group]
		Os01g0218500	0.00700083	-1.42162	36	50	14	18		2.22943	3.18911	0.847943	1.19321	--	--	Molecular Function: sequence-specific DNA binding transcription factor activity (GO:0003700);; Biological Process: regulation of transcription, DNA-templated (GO:0006355);; Molecular Function: phosphatidylethanolamine binding (GO:0008429);; Biological Process: inflorescence development (GO:0010229);; Biological Process: regulation of timing of transition from vegetative to reproductive phase (GO:…	K16223|5.21597e-170|osa:4324585|Os01g0218500; K16223 protein FLOWERING LOCUS T (A)	Circadian rhythm - plant (ko04712)	[R]	General function prediction only	Phosphatidylethanolamine-binding protein	Protein HEADING DATE 3A OS=Oryza sativa subsp. japonica (Rice) PE=1 SV=1	R	General function prediction only	Os01g0218500 [Oryza sativa Japonica Group]
		Os01g0878550	0.00133737	-1.41529	50	65	26	17		2.7114	3.53732	1.41887	0.93765	--	--	Cellular Component: integral component of membrane (GO:0016021);;	--	--	[E]	Amino acid transport and metabolism	--	Amino acid permease 8 GN=AAP8 OS=Arabidopsis thaliana (Mouse-ear cress) PE=1 SV=1	E	Amino acid transport and metabolism	hypothetical protein OsI_04649 [Oryza sativa Indica Group]
		Os12g0127200	0.000501848	-1.39642	63	69	30	20		6.73136	7.2263	3.31529	2.06285	--	--	--	--	--	--	--	Late embryogenesis abundant protein	--	S	Function unknown	Os12g0127200 [Oryza sativa Japonica Group]
		Os05g0509500	0.000625976	-1.39213	66	63	28	21		1.66923	1.59307	0.713218	0.547499	[U]	Intracellular trafficking, secretion, and vesicular transport	Molecular Function: GTPase activity (GO:0003924);; Molecular Function: GTP binding (GO:0005525);; Cellular Component: signal recognition particle, endoplasmic reticulum targeting (GO:0005786);; Biological Process: GTP catabolic process (GO:0006184);; Biological Process: SRP-dependent cotranslational protein targeting to membrane (GO:0006614);; Molecular Function: 7S RNA binding (GO:0008312);;	K03106|0|osa:4339274|Os05g0509500; K03106 signal recognition particle subunit SRP54 (A)	Protein export (ko03060)	[U]	Intracellular trafficking, secretion, and vesicular transport	SRP54-type protein, GTPase domain;; Signal peptide binding domain;; SRP54-type protein, helical bundle domain;; AAA domain;; CobW/HypB/UreG, nucleotide-binding domain;; Molybdopterin guanine dinucleotide synthesis protein B	Signal recognition particle 54 kDa protein 2 GN=SRP54-2 OS=Hordeum vulgare (Barley) PE=2 SV=1	U	Intracellular trafficking, secretion, and vesicular transport	Os05g0509500 [Oryza sativa Japonica Group]
		Os09g0467200	2.11961e-18	-1.38659	16836	16560	6554	6178		1760.88	1709.52	695.631	644.462	[O]	Posttranslational modification, protein turnover, chaperones	Molecular Function: glutathione transferase activity (GO:0004364);; Biological Process: defense response (GO:0006952);;	K00799|7.88411e-163|osa:4347319|Os09g0467200; K00799 glutathione S-transferase [EC:2.5.1.18] (A)	Glutathione metabolism (ko00480)	[O]	Posttranslational modification, protein turnover, chaperones	Glutathione S-transferase, N-terminal domain;; Glutathione S-transferase, N-terminal domain;; Glutathione S-transferase, N-terminal domain;; Glutathione S-transferase, C-terminal domain;; Glutathione S-transferase, C-terminal domain	Glutathione transferase GST 23 OS=Zea mays (Maize) PE=2 SV=1	O	Posttranslational modification, protein turnover, chaperones	Os09g0467200 [Oryza sativa Japonica Group]
		Os03g0319000	3.45828e-12	-1.38337	242	237	87	96		35.3151	33.8262	13.0937	13.5249	--	--	--	--	--	--	--	--	--	--	--	Os03g0319000 [Oryza sativa Japonica Group]
		Os09g0532000	4.95536e-33	-1.38271	1420	1358	569	493		81.9886	79.3645	33.7847	27.9861	--	--	Cellular Component: plastid (GO:0009536);; Biological Process: PSII associated light-harvesting complex II catabolic process (GO:0010304);; Biological Process: chlorophyll catabolic process (GO:0015996);;	--	--	--	--	Staygreen protein	Protein STAY-GREEN, chloroplastic (Precursor) OS=Oryza sativa subsp. japonica (Rice) PE=1 SV=1	S	Function unknown	Os09g0532000 [Oryza sativa Japonica Group]
		Os03g0815200	1.49941e-13	-1.37385	3118	2655	1077	1143		82.0811	66.1381	27.0298	26.0746	[E]	Amino acid transport and metabolism	Molecular Function: methylenetetrahydrofolate reductase (NAD(P)H) activity (GO:0004489);; Biological Process: methionine metabolic process (GO:0006555);; Biological Process: tetrahydrofolate interconversion (GO:0035999);; Biological Process: oxidation-reduction process (GO:0055114);;	K00297|0|osa:4334554|Os03g0815200; K00297 methylenetetrahydrofolate reductase (NADPH) [EC:1.5.1.20] (A)	One carbon pool by folate (ko00670);; Carbon metabolism (ko01200)	[E]	Amino acid transport and metabolism	Methylenetetrahydrofolate reductase	Probable methylenetetrahydrofolate reductase OS=Oryza sativa subsp. japonica (Rice) PE=2 SV=1	E	Amino acid transport and metabolism	Os03g0815200 [Oryza sativa Japonica Group]
		Os01g0209901	5.61284e-15	-1.36031	1205	1376	460	542		60.5876	68.3718	23.7297	26.6478	[E]	Amino acid transport and metabolism	Biological Process: amino acid transmembrane transport (GO:0003333);; Molecular Function: L-glutamate transmembrane transporter activity (GO:0005313);; Cellular Component: plasma membrane (GO:0005886);; Molecular Function: arginine transmembrane transporter activity (GO:0015181);; Molecular Function: L-lysine transmembrane transporter activity (GO:0015189);; Biological Process: lysine transport (…	--	--	[E]	Amino acid transport and metabolism	Amino acid permease;; Amino acid permease	Cationic amino acid transporter 5 GN=CAT5 OS=Arabidopsis thaliana (Mouse-ear cress) PE=1 SV=1	E	Amino acid transport and metabolism	Os01g0209800 [Oryza sativa Japonica Group]
		Os01g0949700	3.12964e-20	-1.35902	472	421	180	167		24.6242	23.1497	10.4256	8.927	[O]	Posttranslational modification, protein turnover, chaperones	Molecular Function: transferase activity (GO:0016740);;	K00799|2.88229e-159|osa:4325763|Os01g0949700; K00799 glutathione S-transferase [EC:2.5.1.18] (A)	Glutathione metabolism (ko00480)	[O]	Posttranslational modification, protein turnover, chaperones	Glutathione S-transferase, N-terminal domain;; Glutathione S-transferase, N-terminal domain;; Glutathione S-transferase, N-terminal domain;; Glutathione S-transferase, C-terminal domain;; Glutathione S-transferase, C-terminal domain	Probable glutathione S-transferase GN=HSP26-A OS=Glycine max (Soybean) PE=2 SV=1	O	Posttranslational modification, protein turnover, chaperones	Os01g0949700 [Oryza sativa Japonica Group]
		*Os01g0382000	2.80456e-31	-1.35623	1227	1236	498	461		128.209	129.027	52.995	47.1532	[S]	Function unknown	Cellular Component: extracellular region (GO:0005576);; Biological Process: defense response (GO:0006952);; Biological Process: response to biotic stimulus (GO:0009607);; Cellular Component: cytoplasmic membrane-bounded vesicle (GO:0016023);;	K13449|2.38799e-105|osa:4325422|Os01g0382000; K13449 pathogenesis-related protein 1 (A)	Plant hormone signal transduction (ko04075);; Plant-pathogen interaction (ko04626)	[S]	Function unknown	Cysteine-rich secretory protein family	Pathogenesis-related protein 1 (Precursor) OS=Hordeum vulgare (Barley) PE=2 SV=1	S	Function unknown	Os01g0382000 [Oryza sativa Japonica Group]
		Os03g0759000	0.00634724	-1.35316	58	42	17	22		1.3305	1.11396	0.392409	0.608027	--	--	Cellular Component: plasma membrane (GO:0005886);;	--	--	--	--	Protein of unknown function (DUF1336)	Protein ENHANCED DISEASE RESISTANCE 2-like GN=EDR2L OS=Arabidopsis thaliana (Mouse-ear cress) PE=2 SV=1	S	Function unknown	hypothetical protein [Oryza sativa Japonica Group]
		Os07g0448400	0.00090156	-1.35198	70	81	39	20		14.6555	16.5943	8.33726	4.17871	[G]	Carbohydrate transport and metabolism	Molecular Function: transporter activity (GO:0005215);; Cellular Component: vacuole (GO:0005773);; Cellular Component: plasma membrane (GO:0005886);; Biological Process: water transport (GO:0006833);; Biological Process: response to osmotic stress (GO:0006970);; Biological Process: response to desiccation (GO:0009269);; Cellular Component: chloroplast (GO:0009507);; Biological Process: response t…	--	--	[G]	Carbohydrate transport and metabolism	Major intrinsic protein	Aquaporin PIP2-5 OS=Oryza sativa subsp. japonica (Rice) PE=2 SV=1	P	Inorganic ion transport and metabolism	Os07g0448400 [Oryza sativa Japonica Group]
		Os01g0692100	0.00782891	-1.34939	51	41	23	13		5.34481	4.22216	2.49227	1.35019	[O]	Posttranslational modification, protein turnover, chaperones	Cellular Component: mitochondrion (GO:0005739);; Biological Process: glutathione metabolic process (GO:0006749);; Cellular Component: chloroplast (GO:0009507);; Biological Process: de-etiolation (GO:0009704);; Molecular Function: transferase activity (GO:0016740);; Biological Process: response to cadmium ion (GO:0046686);; Biological Process: lateral root development (GO:0048527);; Biological Pro…	--	--	[O]	Posttranslational modification, protein turnover, chaperones	Glutathione S-transferase, N-terminal domain;; Glutathione S-transferase, N-terminal domain;; Glutathione S-transferase, N-terminal domain;; Glutathione S-transferase, C-terminal domain;; Glutathione S-transferase, C-terminal domain	Probable glutathione S-transferase GSTU6 GN=OSJNBb0038A07.2 OS=Oryza sativa subsp. japonica (Rice) PE=2 SV=2	O	Posttranslational modification, protein turnover, chaperones	Os01g0692100 [Oryza sativa Japonica Group]
		Os09g0494600	0.000315113	-1.34934	155	172	85	43		10.8371	11.9592	6.06943	3.02678	--	--	Cellular Component: membrane (GO:0016020);;	--	--	--	--	Protein of unknown function, DUF599	--	S	Function unknown	Os09g0494600 [Oryza sativa Japonica Group]
		Os04g0401700	6.17434e-07	-1.34488	536	430	186	193		12.9498	10.4845	4.62242	4.70161	[P]	Inorganic ion transport and metabolism	--	K03549|0|osa:4335729|Os04g0401700; K03549 KUP system potassium uptake protein (A)	--	--	--	K+ potassium transporter	Potassium transporter 1 OS=Oryza sativa subsp. japonica (Rice) PE=1 SV=2	P	Inorganic ion transport and metabolism	Os04g0401700 [Oryza sativa Japonica Group]
		*Os12g0535900	1.93004e-08	-1.34043	170	168	53	80		3.8008	3.83624	1.22868	1.76688	--	--	Biological Process: mRNA splicing, via spliceosome (GO:0000398);; Molecular Function: DNA binding (GO:0003677);; Cellular Component: nucleus (GO:0005634);; Biological Process: DNA-templated transcription, initiation (GO:0006352);; Biological Process: positive regulation of cell proliferation (GO:0008284);; Biological Process: gravitropism (GO:0009630);; Biological Process: negative regulation of …	K15178|0|osa:4352419|Os12g0535900; K15178 RNA polymerase-associated protein RTF1 (A)	--	[K]	Transcription	Plus-3 domain	--	K	Transcription	Os12g0535900 [Oryza sativa Japonica Group]
		Os12g0555000	0.00151198	-1.32441	368	496	185	159		33.674	44.8002	17.0328	14.2623	--	--	Biological Process: defense response (GO:0006952);; Biological Process: response to biotic stimulus (GO:0009607);;	--	--	--	--	Pathogenesis-related protein Bet v I family;; Polyketide cyclase / dehydrase and lipid transport	Major allergen Mal d 1 OS=Malus domestica (Apple) PE=1 SV=3	S	Function unknown	Os12g0555000 [Oryza sativa Japonica Group]
		Os07g0605400	1.71812e-24	-1.31975	3942	4288	1489	1797		708.962	757.953	274.522	313.523	--	--	Cellular Component: membrane (GO:0016020);; Cellular Component: cytoplasmic membrane-bounded vesicle (GO:0016023);;	--	--	--	--	--	Protein EGG APPARATUS-1 GN=Ea1 OS=Zea mays (Maize) PE=2 SV=1	S	Function unknown	hypothetical protein OsJ_25048 [Oryza sativa Japonica Group]
		Os01g0186600	0.00338537	-1.30686	80	59	31	25		10.2034	7.4144	4.11339	3.25214	--	--	Cellular Component: membrane (GO:0016020);;	--	--	--	--	--	--	S	Function unknown	Os01g0186600 [Oryza sativa Japonica Group]
		Os05g0382500	0.000325384	-1.30363	75	81	33	30		4.06525	4.28447	1.84161	1.5754	[Q]	Secondary metabolites biosynthesis, transport and catabolism	Molecular Function: monooxygenase activity (GO:0004497);; Molecular Function: iron ion binding (GO:0005506);; Molecular Function: electron carrier activity (GO:0009055);; Cellular Component: cytoplasmic membrane-bounded vesicle (GO:0016023);; Molecular Function: oxidoreductase activity, acting on paired donors, with incorporation or reduction of molecular oxygen (GO:0016705);; Molecular Function:…	--	--	[QI]	Secondary metabolites biosynthesis, transport and catabolism;; Lipid transport and metabolism	Cytochrome P450	Cytochrome P450 94A1 GN=CYP94A1 OS=Vicia sativa (Spring vetch) PE=2 SV=2	Q	Secondary metabolites biosynthesis, transport and catabolism	putative cytochrome P450 [Oryza sativa Japonica Group]
		Os10g0521450	0.00177506	-1.29952	62	64	18	33		8.71674	8.77988	2.5624	4.47065	--	--	Molecular Function: hydrolase activity (GO:0016787);;	--	--	--	--	Alpha/beta hydrolase family;; alpha/beta hydrolase fold;; Alpha/beta hydrolase family	--	R	General function prediction only	Os10g0521400 [Oryza sativa Japonica Group]
		Os05g0322900	1.02223e-17	-1.29199	2974	3078	1040	1423		164.403	169.541	58.7343	77.1047	--	--	Molecular Function: sequence-specific DNA binding transcription factor activity (GO:0003700);; Biological Process: regulation of transcription, DNA-templated (GO:0006355);; Molecular Function: sequence-specific DNA binding (GO:0043565);;	--	--	--	--	WRKY DNA -binding domain	--	K	Transcription	Os05g0322900 [Oryza sativa Japonica Group]
		Os07g0448600	1.7086e-07	-1.28632	149	169	75	55		17.1667	19.1856	8.8498	6.27005	[G]	Carbohydrate transport and metabolism	Molecular Function: transporter activity (GO:0005215);; Cellular Component: vacuole (GO:0005773);; Cellular Component: plasma membrane (GO:0005886);; Biological Process: water transport (GO:0006833);; Biological Process: response to osmotic stress (GO:0006970);; Biological Process: response to desiccation (GO:0009269);; Cellular Component: chloroplast (GO:0009507);; Biological Process: response t…	K09872|1.2601e-139|sita:101755885|aquaporin PIP2-6-like; K09872 aquaporin PIP (A)	--	[G]	Carbohydrate transport and metabolism	Major intrinsic protein	Aquaporin PIP2-5 OS=Oryza sativa subsp. japonica (Rice) PE=2 SV=1	P	Inorganic ion transport and metabolism	RecName: Full=Aquaporin PIP2-5; AltName: Full=OsPIP2;5; AltName: Full=Plasma membrane intrinsic protein 2-5 [Oryza sativa Japonica Group]
		Os01g0508500	0.00956496	-1.26679	563	454	143	278		57.3374	45.4449	14.7327	27.3137	--	--	--	--	--	--	--	--	--	S	Function unknown	Os01g0508500 [Oryza sativa Japonica Group]
		Os01g0209800	2.4202e-07	-1.25847	160	164	70	65		8.43445	8.52838	3.83716	3.40098	[E]	Amino acid transport and metabolism	Biological Process: amino acid transmembrane transport (GO:0003333);; Molecular Function: amino acid transmembrane transporter activity (GO:0015171);; Cellular Component: integral component of membrane (GO:0016021);;	--	--	[E]	Amino acid transport and metabolism	Amino acid permease;; Amino acid permease;; C-terminus of AA_permease	Cationic amino acid transporter 5 GN=CAT5 OS=Arabidopsis thaliana (Mouse-ear cress) PE=1 SV=1	E	Amino acid transport and metabolism	Os01g0209800 [Oryza sativa Japonica Group]
		Os03g0367101	4.17596e-05	-1.24728	117	95	44	45		12.1562	10.0342	4.78661	4.69817	--	--	Molecular Function: monooxygenase activity (GO:0004497);; Molecular Function: iron ion binding (GO:0005506);; Molecular Function: electron carrier activity (GO:0009055);; Cellular Component: plastid (GO:0009536);; Molecular Function: oxidoreductase activity, acting on paired donors, with incorporation or reduction of molecular oxygen (GO:0016705);; Molecular Function: heme binding (GO:0020037);; …	K13083|2.28407e-145|dosa:Os03t0367101-00|Os03g0367101; Similar to cytochrome P450 flavonoid 3',5'-hydroxylase.; K13083 flavonoid 3',5'-hydroxylase [EC:1.14.13.88] (A)	Flavonoid biosynthesis (ko00941);; Flavone and flavonol biosynthesis (ko00944)	[Q]	Secondary metabolites biosynthesis, transport and catabolism	Cytochrome P450	Flavonoid 3&apos;,5&apos;-hydroxylase GN=CYP75A7 OS=Eustoma exaltatum subsp. russellianum (Bluebells) PE=2 SV=1	Q	Secondary metabolites biosynthesis, transport and catabolism	transposon protein, putative, unclassified, expressed [Oryza sativa Japonica Group]
		Os06g0706400	2.19532e-07	-1.24542	155	178	66	74		5.12242	5.8085	2.12589	2.36689	--	--	Molecular Function: transporter activity (GO:0005215);; Biological Process: transport (GO:0006810);; Cellular Component: membrane (GO:0016020);; Cellular Component: cytoplasmic membrane-bounded vesicle (GO:0016023);;	--	--	[E]	Amino acid transport and metabolism	--	Protein NRT1/ PTR FAMILY 8.3 GN=F14H20.11 OS=Arabidopsis thaliana (Mouse-ear cress) PE=1 SV=1	E	Amino acid transport and metabolism	Os06g0706400 [Oryza sativa Japonica Group]
		Os09g0448200	0.000763386	-1.24179	392	313	119	178		8.15863	6.57089	2.46079	3.69079	[P]	Inorganic ion transport and metabolism	Molecular Function: potassium ion transmembrane transporter activity (GO:0015079);; Cellular Component: integral component of membrane (GO:0016021);; Biological Process: potassium ion transmembrane transport (GO:0071805);;	--	--	--	--	K+ potassium transporter	Probable potassium transporter 17 OS=Oryza sativa subsp. japonica (Rice) PE=2 SV=2	P	Inorganic ion transport and metabolism	Os09g0448200 [Oryza sativa Japonica Group]
		Os01g0232100	0.00919213	-1.23626	51	53	21	23		5.75059	5.82641	2.50554	2.50165	--	--	Cellular Component: plant-type vacuole (GO:0000325);; Molecular Function: transporter activity (GO:0005215);; Cellular Component: vacuolar membrane (GO:0005774);; Biological Process: transport (GO:0006810);; Cellular Component: integral component of membrane (GO:0016021);;	K09873|1.60367e-135|osa:4324277|Os01g0232100; K09873 aquaporin TIP (A)	--	[G]	Carbohydrate transport and metabolism	Major intrinsic protein	Probable aquaporin TIP4-2 GN=P0431F01.26 OS=Oryza sativa subsp. japonica (Rice) PE=2 SV=2	G	Carbohydrate transport and metabolism	Os01g0232100 [Oryza sativa Japonica Group]
		Os01g0940800	0.00347394	-1.23315	54	71	23	30		3.67268	4.63272	1.61066	2.02341	--	--	Cellular Component: cell wall (GO:0005618);; Cellular Component: vacuole (GO:0005773);; Cellular Component: plasma membrane (GO:0005886);; Biological Process: carbohydrate metabolic process (GO:0005975);; Biological Process: response to cold (GO:0009409);; Biological Process: response to bacterium (GO:0009617);; Biological Process: response to salt stress (GO:0009651);; Biological Process: defens…	--	--	--	--	Glycosyl hydrolases family 17	Glucan endo-1,3-beta-glucosidase GII (Precursor) OS=Hordeum vulgare (Barley) PE=1 SV=1	R	General function prediction only	Os01g0940800 [Oryza sativa Japonica Group]
		Os03g0179400	4.95395e-12	-1.22789	280	298	128	118		12.6176	13.5058	6.23017	5.17231	[RTKL]	General function prediction only;; Signal transduction mechanisms;; Transcription;; Replication, recombination and repair	Molecular Function: protein serine/threonine kinase activity (GO:0004674);; Molecular Function: ATP binding (GO:0005524);; Biological Process: protein phosphorylation (GO:0006468);; Cellular Component: plastid (GO:0009536);;	--	--	[T]	Signal transduction mechanisms	Protein tyrosine kinase;; Protein kinase domain	Serine/threonine-protein kinase At5g01020 GN=At5g01020 OS=Arabidopsis thaliana (Mouse-ear cress) PE=1 SV=1	T	Signal transduction mechanisms	Os03g0179400 [Oryza sativa Japonica Group]
		Os01g0793900	0.000120043	-1.21312	98	102	46	40		8.46877	8.69183	3.97113	3.44112	--	--	--	--	--	--	--	--	--	S	Function unknown	Os01g0793900 [Oryza sativa Japonica Group]
		Os09g0478100	1.97717e-06	-1.20589	220	208	114	71		4.23987	3.83069	2.18354	1.19243	[M]	Cell wall/membrane/envelope biogenesis	Cellular Component: Golgi membrane (GO:0000139);; Cellular Component: mitochondrion (GO:0005739);; Cellular Component: endoplasmic reticulum (GO:0005783);; Cellular Component: plasma membrane (GO:0005886);; Cellular Component: integral component of membrane (GO:0016021);; Molecular Function: cellulose synthase (UDP-forming) activity (GO:0016760);; Biological Process: cellulose biosynthetic proces…	--	--	--	--	Cellulose synthase;; Glycosyltransferase like family 2	Cellulose synthase-like protein E1 OS=Oryza sativa subsp. japonica (Rice) PE=2 SV=2	S	Function unknown	Os09g0478100 [Oryza sativa Japonica Group]
		Os04g0288500	1.25671e-12	-1.20379	322	309	123	150		12.5533	11.7141	4.69569	5.82342	[RTKL]	General function prediction only;; Signal transduction mechanisms;; Transcription;; Replication, recombination and repair	Molecular Function: protein serine/threonine kinase activity (GO:0004674);; Molecular Function: ATP binding (GO:0005524);; Biological Process: protein phosphorylation (GO:0006468);; Cellular Component: plastid (GO:0009536);; Cellular Component: cytoplasmic membrane-bounded vesicle (GO:0016023);; Molecular Function: carbohydrate binding (GO:0030246);;	--	--	--	--	Legume lectin domain;; Protein kinase domain;; Protein tyrosine kinase	L-type lectin-domain containing receptor kinase IX.1 (Precursor) GN=LECRK91 OS=Arabidopsis thaliana (Mouse-ear cress) PE=2 SV=1	T	Signal transduction mechanisms	Os04g0288500 [Oryza sativa Japonica Group]
		Os11g0116300	3.08355e-10	-1.20028	1175	1004	440	505		76.5704	66.8322	29.0765	33.6578	--	--	Biological Process: anthocyanin-containing compound biosynthetic process (GO:0009718);; Biological Process: response to sucrose (GO:0009744);; Biological Process: response to UV-B (GO:0010224);; Biological Process: cellular modified amino acid biosynthetic process (GO:0042398);; Molecular Function: chalcone isomerase activity (GO:0045430);; Biological Process: response to karrikin (GO:0080167);;	--	--	--	--	Chalcone-flavanone isomerase	Probable chalcone--flavonone isomerase 3 GN=K18I23.7 OS=Arabidopsis thaliana (Mouse-ear cress) PE=1 SV=1	R	General function prediction only	Os11g0116300 [Oryza sativa Japonica Group]
		Os01g0950300	0.00196217	-1.18961	65	86	33	33		8.28743	10.9782	4.3399	4.21076	[O]	Posttranslational modification, protein turnover, chaperones	Cellular Component: cytoplasmic membrane-bounded vesicle (GO:0016023);; Molecular Function: transferase activity (GO:0016740);;	--	--	[O]	Posttranslational modification, protein turnover, chaperones	Glutathione S-transferase, N-terminal domain;; Glutathione S-transferase, N-terminal domain;; Glutathione S-transferase, C-terminal domain;; Glutathione S-transferase, N-terminal domain;; Glutathione S-transferase, C-terminal domain	Glutathione transferase GST 23 OS=Zea mays (Maize) PE=2 SV=1	O	Posttranslational modification, protein turnover, chaperones	Os01g0950300 [Oryza sativa Japonica Group]
		Os08g0230800	3.48721e-14	-1.18598	381	370	162	167		7.40368	7.25611	3.13548	3.24277	--	--	Molecular Function: protein serine/threonine kinase activity (GO:0004674);; Molecular Function: protein tyrosine kinase activity (GO:0004713);; Molecular Function: ATP binding (GO:0005524);; Biological Process: protein phosphorylation (GO:0006468);; Cellular Component: cytoplasmic membrane-bounded vesicle (GO:0016023);; Biological Process: recognition of pollen (GO:0048544);;	--	--	--	--	D-mannose binding lectin;; S-locus glycoprotein family	G-type lectin S-receptor-like serine/threonine-protein kinase RLK1 (Precursor) GN=RLK1 OS=Arabidopsis thaliana (Mouse-ear cress) PE=2 SV=2	T	Signal transduction mechanisms	Os08g0230800 [Oryza sativa Japonica Group]
		Os10g0503250	1.04714e-08	-1.18314	237	205	96	98		28.7264	24.7208	12.1131	11.8066	--	--	Molecular Function: acetyl CoA:(Z)-3-hexen-1-ol acetyltransferase activity (GO:0010327);;	--	--	--	--	Transferase family	Benzyl alcohol O-benzoyltransferase GN=HSR201 OS=Nicotiana tabacum (Common tobacco) PE=1 SV=1	R	General function prediction only	putative hypersensitivity-related (hsr)protein [Oryza sativa Japonica Group]
		Os01g0728325	3.32724e-05	-1.17849	128	115	52	55		4.38358	4.02016	1.79071	1.94823	--	--	Molecular Function: monooxygenase activity (GO:0004497);; Molecular Function: iron ion binding (GO:0005506);; Cellular Component: endoplasmic reticulum (GO:0005783);; Molecular Function: electron carrier activity (GO:0009055);; Biological Process: response to light stimulus (GO:0009416);; Biological Process: unidimensional cell growth (GO:0009826);; Cellular Component: cytoplasmic membrane-bounde…	--	--	[QI]	Secondary metabolites biosynthesis, transport and catabolism;; Lipid transport and metabolism	--	Secologanin synthase GN=CYP72A1 OS=Catharanthus roseus (Madagascar periwinkle) PE=2 SV=1	Q	Secondary metabolites biosynthesis, transport and catabolism	hypothetical protein OsI_03601 [Oryza sativa Indica Group]
		Os12g0556500	4.09551e-11	-1.17397	273	302	117	137		5.32248	5.92529	2.25446	2.6614	--	--	--	--	--	--	--	Calmodulin binding protein-like	--	S	Function unknown	Os12g0556500 [Oryza sativa Japonica Group]
		Os02g0717600	8.0093e-08	-1.17194	188	212	98	79		8.86639	9.746	4.74254	3.59544	--	--	--	--	--	--	--	--	--	S	Function unknown	hypothetical protein [Oryza sativa Japonica Group]
		*OsMADS51-Os01g0922800	4.0327e-16	-1.15186	511	472	240	201		23.0575	21.3534	10.7701	8.9245	--	--	Molecular Function: DNA binding (GO:0003677);; Molecular Function: sequence-specific DNA binding transcription factor activity (GO:0003700);; Cellular Component: nucleus (GO:0005634);; Cellular Component: mitochondrion (GO:0005739);; Biological Process: regulation of transcription, DNA-templated (GO:0006355);; Molecular Function: protein dimerization activity (GO:0046983);;	--	--	[K]	Transcription	SRF-type transcription factor (DNA-binding and dimerisation domain)	Truncated transcription factor CAULIFLOWER D GN=CAL-D OS=Brassica oleracea var. botrytis (Cauliflower) PE=2 SV=1	K	Transcription	Os01g0922800 [Oryza sativa Japonica Group]
		Os05g0171050	3.84378e-08	-1.15046	216	216	104	90		6.25671	6.25004	3.08084	2.58934	[I]	Lipid transport and metabolism	Molecular Function: phospholipase D activity (GO:0004630);; Molecular Function: calcium ion binding (GO:0005509);; Molecular Function: phosphatidylinositol-4,5-bisphosphate binding (GO:0005546);; Cellular Component: nucleus (GO:0005634);; Cellular Component: mitochondrion (GO:0005739);; Cellular Component: plasma membrane (GO:0005886);; Biological Process: membrane lipid metabolic process (GO:000…	K01115|0|osa:4337942|Os05g0171000; K01115 phospholipase D1/2 [EC:3.1.4.4] (A)	Glycerophospholipid metabolism (ko00564);; Ether lipid metabolism (ko00565);; Endocytosis (ko04144)	[I]	Lipid transport and metabolism	Phospholipase D Active site motif	Phospholipase D alpha 1 (Precursor) GN=PLD1 OS=Oryza sativa subsp. japonica (Rice) PE=1 SV=2	I	Lipid transport and metabolism	Os05g0171000 [Oryza sativa Japonica Group]
		Os01g0201100	0.00233209	-1.148	132	106	43	64		7.43745	5.89156	2.52318	3.51892	--	--	Molecular Function: acetylglucosaminyltransferase activity (GO:0008375);; Cellular Component: membrane (GO:0016020);;	K00771|0|dosa:Os01t0201100-01|Os01g0201100; Similar to xylosyltransferase oxt.; K00771 protein xylosyltransferase [EC:2.4.2.26] (A)	--	[G]	Carbohydrate transport and metabolism	Core-2/I-Branching enzyme	--	G	Carbohydrate transport and metabolism	unnamed protein product [Oryza sativa Japonica Group]
		Os12g0556200	0.00412847	-1.14672	199	221	66	123		5.73363	4.91132	1.36482	2.57934	--	--	--	--	--	--	--	Calmodulin binding protein-like	--	S	Function unknown	Os12g0556200 [Oryza sativa Japonica Group]
		Os01g0628950	8.31601e-10	-1.13744	273	261	138	104		13.4103	12.9164	6.88193	5.21149	--	--	Molecular Function: monooxygenase activity (GO:0004497);; Molecular Function: iron ion binding (GO:0005506);; Cellular Component: endoplasmic reticulum (GO:0005783);; Molecular Function: electron carrier activity (GO:0009055);; Molecular Function: oxidoreductase activity, acting on paired donors, with incorporation or reduction of molecular oxygen (GO:0016705);; Molecular Function: heme binding (…	--	--	[QI]	Secondary metabolites biosynthesis, transport and catabolism;; Lipid transport and metabolism	Cytochrome P450	Cytochrome P450 72A14 GN=CYP72A14 OS=Arabidopsis thaliana (Mouse-ear cress) PE=2 SV=1	Q	Secondary metabolites biosynthesis, transport and catabolism	Os01g0628900 [Oryza sativa Japonica Group]
		Os07g0124100	3.8415e-22	-1.12085	1437	1432	670	645		189.778	187.191	89.0973	82.0376	--	--	Cellular Component: extracellular region (GO:0005576);; Biological Process: multicellular organismal development (GO:0007275);; Molecular Function: growth factor activity (GO:0008083);; Biological Process: cell proliferation (GO:0008283);; Cellular Component: cytoplasmic membrane-bounded vesicle (GO:0016023);; Biological Process: cell differentiation (GO:0030154);;	--	--	--	--	Phytosulfokine precursor protein (PSK)	Phytosulfokine-beta (Precursor) OS=Oryza sativa subsp. japonica (Rice) PE=1 SV=1	W	Extracellular structures	Os07g0124100 [Oryza sativa Japonica Group]
		Os02g0621850	0.0057487	-1.11772	70	65	29	33		7.55145	6.94311	3.27975	3.50698	--	--	Cellular Component: mitochondrion (GO:0005739);; Cellular Component: endoplasmic reticulum (GO:0005783);; Molecular Function: long-chain-alcohol oxidase activity (GO:0046577);; Molecular Function: flavin adenine dinucleotide binding (GO:0050660);; Biological Process: oxidation-reduction process (GO:0055114);;	K17756|8.71735e-43|osa:4330017|Os02g0621800; K17756 long-chain-alcohol oxidase [EC:1.1.3.20] (A)	--	--	--	--	Long-chain-alcohol oxidase FAO3 GN=FAO3 OS=Arabidopsis thaliana (Mouse-ear cress) PE=1 SV=1	R	General function prediction only	Os02g0621800 [Oryza sativa Japonica Group]
		Os08g0428300	4.02197e-06	-1.11435	235	208	120	84		2.12792	2.07489	1.37802	0.969846	--	--	--	--	--	--	--	--	--	K	Transcription	putative methyltransferase PMT7 [Triticum urartu]
		Os02g0612900	0.00814538	-1.11376	1493	2021	855	764		131.963	176.565	77.1631	65.8381	[M]	Cell wall/membrane/envelope biogenesis	Molecular Function: transporter activity (GO:0005215);; Cellular Component: mitochondrion (GO:0005739);; Cellular Component: vacuolar membrane (GO:0005774);; Cellular Component: endoplasmic reticulum (GO:0005783);; Cellular Component: Golgi apparatus (GO:0005794);; Cellular Component: plasma membrane (GO:0005886);; Biological Process: transport (GO:0006810);; Biological Process: response to heat …	K03098|2.43663e-139|osa:4329967|Os02g0612900; K03098 apolipoprotein D and lipocalin family protein (A)	--	[M]	Cell wall/membrane/envelope biogenesis	Lipocalin-like domain	--	M	Cell wall/membrane/envelope biogenesis	Os02g0612900 [Oryza sativa Japonica Group]
		Os08g0498100	1.003e-11	-1.09633	3409	2964	1567	1404		281.975	242.186	131.762	114.212	[R]	General function prediction only	Cellular Component: nucleus (GO:0005634);; Molecular Function: O-methyltransferase activity (GO:0008171);; Molecular Function: S-adenosylmethionine-dependent methyltransferase activity (GO:0008757);; Biological Process: methylation (GO:0032259);; Molecular Function: metal ion binding (GO:0046872);;	K18883|5.11632e-154|osa:4345934|Os08g0498100; K18883 tricin synthase [EC:2.1.1.175] (A)	--	[Q]	Secondary metabolites biosynthesis, transport and catabolism	O-methyltransferase;; Methyltransferase domain;; Methyltransferase domain	Tricin synthase 1 OS=Oryza sativa subsp. japonica (Rice) PE=1 SV=1	Q	Secondary metabolites biosynthesis, transport and catabolism	Os08g0498100 [Oryza sativa Japonica Group]
		Os10g0536400	8.07009e-05	-1.09618	644	776	287	375		56.5364	67.9893	25.561	32.9485	[R]	General function prediction only	Molecular Function: oxidoreductase activity, acting on paired donors, with incorporation or reduction of molecular oxygen, 2-oxoglutarate as one donor, and incorporation of one atom each of oxygen into both donors (GO:0016706);; Biological Process: oxidation-reduction process (GO:0055114);;	--	--	[QR]	Secondary metabolites biosynthesis, transport and catabolism;; General function prediction only	non-haem dioxygenase in morphine synthesis N-terminal	Naringenin,2-oxoglutarate 3-dioxygenase OS=Malus domestica (Apple) PE=2 SV=1	Q	Secondary metabolites biosynthesis, transport and catabolism	Os10g0536400 [Oryza sativa Japonica Group]
		Os07g0522500	7.51973e-07	-1.09101	906	1092	464	471		11.6797	15.2022	5.33491	6.73839	[V]	Defense mechanisms	Molecular Function: ATP binding (GO:0005524);; Biological Process: ATP catabolic process (GO:0006200);; Biological Process: transport (GO:0006810);; Cellular Component: integral component of membrane (GO:0016021);; Molecular Function: ATPase activity (GO:0016887);;	--	--	[Q]	Secondary metabolites biosynthesis, transport and catabolism	ABC-2 type transporter;; ABC transporter	Pleiotropic drug resistance protein 5 GN=OJ1372_D12.114 OS=Oryza sativa subsp. japonica (Rice) PE=2 SV=2	Q	Secondary metabolites biosynthesis, transport and catabolism	hypothetical protein OsJ_24490 [Oryza sativa Japonica Group]
		Os03g0411800	2.67384e-20	-1.08892	1124	1166	506	567		92.05	94.1762	43.0886	45.15	--	--	Molecular Function: zinc ion transmembrane transporter activity (GO:0005385);; Cellular Component: plasma membrane (GO:0005886);; Biological Process: zinc ion transport (GO:0006829);; Cellular Component: integral component of membrane (GO:0016021);; Biological Process: transmembrane transport (GO:0055085);;	K14709|0|osa:4333098|Os03g0411800; K14709 solute carrier family 39 (zinc transporter), member 1/2/3 (A)	--	[P]	Inorganic ion transport and metabolism	ZIP Zinc transporter	Zinc transporter 2 (Precursor) GN=ZIP2 OS=Oryza sativa subsp. japonica (Rice) PE=2 SV=1	P	Inorganic ion transport and metabolism	Os03g0411800 [Oryza sativa Japonica Group]
		Os03g0701200	0.0086151	-1.08458	153	113	64	61		14.1572	10.4879	6.07421	5.73206	[R]	General function prediction only	Biological Process: metabolic process (GO:0008152);; Molecular Function: hydrolase activity (GO:0016787);;	K07025|0|osa:4333827|Os03g0701200; K07025 putative hydrolase of the HAD superfamily (A)	--	[R]	General function prediction only	Haloacid dehalogenase-like hydrolase;; HAD-hyrolase-like	--	R	General function prediction only	Os03g0701200 [Oryza sativa Japonica Group]
		Os01g0925700	3.72942e-18	-1.08202	763	832	366	385		21.0468	23.0707	10.1126	10.6422	[RTKL]	General function prediction only;; Signal transduction mechanisms;; Transcription;; Replication, recombination and repair	Molecular Function: protein serine/threonine kinase activity (GO:0004674);; Molecular Function: protein tyrosine kinase activity (GO:0004713);; Molecular Function: ATP binding (GO:0005524);; Cellular Component: plasma membrane (GO:0005886);; Biological Process: protein phosphorylation (GO:0006468);;	K08819|0|dosa:Os01t0925700-01|Os01g0925700; Similar to predicted protein.; K08819 cyclin-dependent kinase 12/13 [EC:2.7.11.22 2.7.11.23] (A)	--	[D]	Cell cycle control, cell division, chromosome partitioning	Protein kinase domain;; Protein tyrosine kinase	Probable serine/threonine-protein kinase At1g54610 GN=At1g54610 OS=Arabidopsis thaliana (Mouse-ear cress) PE=1 SV=1	T	Signal transduction mechanisms	putative cell cycle dependent kinase C [Oryza sativa Japonica Group]
		Os10g0558725	0.00709927	-1.08192	70	68	39	26		4.05388	4.02035	2.28648	1.58658	--	--	--	--	--	--	--	--	--	R	General function prediction only	oxidoreductase, 2OG-Fe oxygenase family protein, expressed [Oryza sativa Japonica Group]
		Os07g0684800	5.15854e-05	-1.07384	2120	1755	1032	803		86.2272	72.1475	42.3947	32.8395	--	--	Molecular Function: DNA binding (GO:0003677);; Biological Process: regulation of transcription, DNA-templated (GO:0006355);;	--	--	--	--	No apical meristem (NAM) protein	NAC domain-containing protein 100 GN=NAC100 OS=Arabidopsis thaliana (Mouse-ear cress) PE=2 SV=1	S	Function unknown	Os07g0684800 [Oryza sativa Japonica Group]
		Os04g0531900	0.00218256	-1.07384	234	298	141	111		11.9568	15.0715	7.18191	5.60215	[IQR]	Lipid transport and metabolism;; Secondary metabolites biosynthesis, transport and catabolism;; General function prediction only	Molecular Function: zinc ion binding (GO:0008270);; Molecular Function: oxidoreductase activity (GO:0016491);; Molecular Function: actin filament binding (GO:0051015);; Biological Process: actin filament bundle assembly (GO:0051017);; Biological Process: oxidation-reduction process (GO:0055114);;	--	--	[Q]	Secondary metabolites biosynthesis, transport and catabolism	short chain dehydrogenase;; Enoyl-(Acyl carrier protein) reductase;; KR domain	Salutaridine reductase {ECO:0000312|EMBL:ABO93462.1} OS=Papaver bracteatum (Great scarlet poppy) PE=1 SV=1	Q	Secondary metabolites biosynthesis, transport and catabolism	Os04g0531900 [Oryza sativa Japonica Group]
		Os02g0720500	0.0087192	-1.0719	68	67	29	35		4.79627	4.74552	2.09961	2.51055	--	--	Molecular Function: DNA binding (GO:0003677);; Molecular Function: aspartic-type endopeptidase activity (GO:0004190);; Biological Process: proteolysis (GO:0006508);;	--	--	[O]	Posttranslational modification, protein turnover, chaperones	Xylanase inhibitor C-terminal	Protein ASPARTIC PROTEASE IN GUARD CELL 1 (Precursor) GN=ASPG1 OS=Arabidopsis thaliana (Mouse-ear cress) PE=1 SV=1	O	Posttranslational modification, protein turnover, chaperones	Os02g0720500 [Oryza sativa Japonica Group]
		Os08g0516600	1.16481e-05	-1.06175	173	162	94	66		23.9328	22.0642	13.3051	9.23007	--	--	--	--	--	--	--	--	--	S	Function unknown	Os08g0516600 [Oryza sativa Japonica Group]
		Os10g0531400	6.86299e-17	-1.05216	732	772	369	354		68.4905	71.0828	35.5465	32.3253	[O]	Posttranslational modification, protein turnover, chaperones	Molecular Function: glutathione transferase activity (GO:0004364);; Biological Process: response to stress (GO:0006950);; Cellular Component: chloroplast (GO:0009507);; Biological Process: de-etiolation (GO:0009704);; Biological Process: response to cadmium ion (GO:0046686);; Biological Process: lateral root development (GO:0048527);; Biological Process: response to growth hormone (GO:0060416);; …	--	--	[O]	Posttranslational modification, protein turnover, chaperones	Glutathione S-transferase, N-terminal domain;; Glutathione S-transferase, N-terminal domain;; Glutathione S-transferase, C-terminal domain;; Glutathione S-transferase, N-terminal domain;; Glutathione S-transferase, C-terminal domain	Probable glutathione S-transferase GSTU6 GN=OSJNBb0038A07.2 OS=Oryza sativa subsp. japonica (Rice) PE=2 SV=2	O	Posttranslational modification, protein turnover, chaperones	Os10g0531400 [Oryza sativa Japonica Group]
		Os09g0538600	0.00148787	-1.04919	98	93	47	45		4.66035	4.25006	2.03137	2.00863	--	--	Cellular Component: mitochondrion (GO:0005739);; Cellular Component: vacuolar membrane (GO:0005774);; Cellular Component: peroxisomal membrane (GO:0005778);; Cellular Component: plasma membrane (GO:0005886);; Biological Process: response to oxidative stress (GO:0006979);; Cellular Component: plasmodesma (GO:0009506);; Cellular Component: chloroplast envelope (GO:0009941);; Cellular Component: cyt…	--	--	--	--	Peroxidase	Probable L-ascorbate peroxidase 4 GN=OJ1479_B11.9 OS=Oryza sativa subsp. japonica (Rice) PE=2 SV=1	R	General function prediction only	Os09g0538600 [Oryza sativa Japonica Group]
		Os04g0449700	0.00362503	-1.04824	91	75	40	40		2.85717	2.38031	1.28324	1.28045	--	--	Cellular Component: membrane (GO:0016020);;	--	--	--	--	--	Uncharacterized membrane protein At3g27390 GN=At3g27390 OS=Arabidopsis thaliana (Mouse-ear cress) PE=1 SV=2	S	Function unknown	Os04g0449500 [Oryza sativa Japonica Group]
		Os07g0502550	5.99022e-16	-1.04417	676	675	324	329		65.3516	64.3851	31.8304	30.6186	[V]	Defense mechanisms	Biological Process: drug transmembrane transport (GO:0006855);; Molecular Function: drug transmembrane transporter activity (GO:0015238);; Molecular Function: antiporter activity (GO:0015297);; Cellular Component: membrane (GO:0016020);;	K03327|5.36461e-118|osa:4343318|Os07g0502200; K03327 multidrug resistance protein, MATE family (A)	--	[R]	General function prediction only	MatE	MATE efflux family protein ALF5 GN=MDB19.4 OS=Arabidopsis thaliana (Mouse-ear cress) PE=2 SV=1	R	General function prediction only	Os07g0502200 [Oryza sativa Japonica Group]
		Os01g0660200	6.94889e-14	-1.03592	501	548	262	248		37.4236	40.5966	20.0511	18.2801	--	--	Molecular Function: chitinase activity (GO:0004568);; Biological Process: carbohydrate metabolic process (GO:0005975);; Biological Process: response to cold (GO:0009409);; Biological Process: response to wounding (GO:0009611);; Biological Process: response to light intensity (GO:0009642);; Biological Process: response to salt stress (GO:0009651);; Cellular Component: cytoplasmic membrane-bounded …	K01183|0|osa:4327172|Os01g0660200; K01183 chitinase [EC:3.2.1.14] (A)	Amino sugar and nucleotide sugar metabolism (ko00520)	[M]	Cell wall/membrane/envelope biogenesis	Glycosyl hydrolases family 18	Acidic endochitinase (Precursor) OS=Cicer arietinum (Chickpea) PE=2 SV=1	G	Carbohydrate transport and metabolism	Os01g0660200 [Oryza sativa Japonica Group]
		Os12g0623950	2.02108e-15	-1.03048	692	628	302	342		26.4683	24.279	11.44	13.1541	[E]	Amino acid transport and metabolism	Molecular Function: 5-methyltetrahydropteroyltriglutamate-homocysteine S-methyltransferase activity (GO:0003871);; Molecular Function: copper ion binding (GO:0005507);; Cellular Component: peroxisome (GO:0005777);; Cellular Component: cytosol (GO:0005829);; Cellular Component: plasma membrane (GO:0005886);; Molecular Function: zinc ion binding (GO:0008270);; Molecular Function: methionine synthas…	--	--	[E]	Amino acid transport and metabolism	Cobalamin-independent synthase, Catalytic domain	5-methyltetrahydropteroyltriglutamate--homocysteine methyltransferase 1 OS=Oryza sativa subsp. japonica (Rice) PE=2 SV=1	E	Amino acid transport and metabolism	PREDICTED: 5-methyltetrahydropteroyltriglutamate--homocysteine methyltransferase 1-like [Tarenaya hassleriana]
		Os07g0685500	0.000624297	-1.02738	119	108	56	55		5.42863	4.85432	2.4527	2.38222	[R]	General function prediction only	Cellular Component: cytoplasmic membrane-bounded vesicle (GO:0016023);;	--	--	[R]	General function prediction only	Alpha/beta hydrolase family;; alpha/beta hydrolase fold;; Alpha/beta hydrolase family;; Serine hydrolase;; Phospholipase/Carboxylesterase	--	R	General function prediction only	Os07g0685500 [Oryza sativa Japonica Group]
		Os04g0674700	0.000464393	-1.01931	112	128	49	69		5.93798	6.67231	2.70366	3.573	[IQ]	Lipid transport and metabolism;; Secondary metabolites biosynthesis, transport and catabolism	Molecular Function: catalytic activity (GO:0003824);; Cellular Component: peroxisome (GO:0005777);; Biological Process: metabolic process (GO:0008152);;	--	--	[I]	Lipid transport and metabolism	AMP-binding enzyme;; AMP-binding enzyme C-terminal domain	Probable acyl-activating enzyme 5, peroxisomal GN=MQK4.9 OS=Arabidopsis thaliana (Mouse-ear cress) PE=2 SV=1	I	Lipid transport and metabolism	Os04g0674700 [Oryza sativa Japonica Group]
		Os01g0628900	7.20258e-07	-1.01797	226	223	110	111		8.21417	8.08844	3.97757	3.87257	[Q]	Secondary metabolites biosynthesis, transport and catabolism	Molecular Function: monooxygenase activity (GO:0004497);; Molecular Function: iron ion binding (GO:0005506);; Cellular Component: endoplasmic reticulum (GO:0005783);; Molecular Function: electron carrier activity (GO:0009055);; Molecular Function: oxidoreductase activity, acting on paired donors, with incorporation or reduction of molecular oxygen (GO:0016705);; Molecular Function: heme binding (…	--	--	[QI]	Secondary metabolites biosynthesis, transport and catabolism;; Lipid transport and metabolism	Cytochrome P450	Cytochrome P450 72A14 GN=CYP72A14 OS=Arabidopsis thaliana (Mouse-ear cress) PE=2 SV=1	Q	Secondary metabolites biosynthesis, transport and catabolism	Os01g0628900 [Oryza sativa Japonica Group]
		Os08g0174100	0.00188808	-1.01596	116	91	47	55		9.18228	7.01002	3.82926	4.14504	--	--	Molecular Function: transferase activity, transferring acyl groups other than amino-acyl groups (GO:0016747);;	--	--	--	--	Transferase family;; Transferase family	Malonyl-coenzyme A:anthocyanin 3-O-glucoside-6&apos;&apos;-O-malonyltransferase {ECO:0000303|PubMed:12481098} OS=Dahlia pinnata (Pinnate dahlia) PE=1 SV=1	S	Function unknown	PREDICTED: phenolic glucoside malonyltransferase 1-like [Brachypodium distachyon]
		Os04g0600300	0.00672597	-1.01412	72	86	43	35		5.02692	5.98031	3.08746	2.46986	--	--	Cellular Component: mitochondrion (GO:0005739);; Molecular Function: alternative oxidase activity (GO:0009916);; Cellular Component: integral component of membrane (GO:0016021);; Biological Process: electron transport chain (GO:0022900);; Molecular Function: metal ion binding (GO:0046872);; Cellular Component: respiratory chain (GO:0070469);;	K17893|0|osa:4336875|Os04g0600300; K17893 ubiquinol oxidase [EC:1.10.3.11] (A)	--	--	--	Alternative oxidase	Ubiquinol oxidase 1, mitochondrial (Precursor) GN=AOX1 OS=Nicotiana tabacum (Common tobacco) PE=1 SV=1	R	General function prediction only	Os04g0600300 [Oryza sativa Japonica Group]
		Os08g0127100	2.89603e-17	-1.01211	3067	3187	1574	1517		148.552	153.711	77.0465	74.3016	--	--	Cellular Component: plasma membrane (GO:0005886);; Cellular Component: plastid (GO:0009536);; Cellular Component: integral component of membrane (GO:0016021);; Biological Process: amino acid import (GO:0043090);; Biological Process: response to karrikin (GO:0080167);;	--	--	[E]	Amino acid transport and metabolism	Transmembrane amino acid transporter protein;; Tryptophan/tyrosine permease family	Lysine histidine transporter 1 GN=LHT1 OS=Arabidopsis thaliana (Mouse-ear cress) PE=1 SV=1	E	Amino acid transport and metabolism	Os08g0127100 [Oryza sativa Japonica Group]
		Os03g0223100	6.74664e-08	-1.00886	2414	2134	1259	994		111.295	96.8317	59.2005	44.8992	--	--	Molecular Function: monooxygenase activity (GO:0004497);; Molecular Function: iron ion binding (GO:0005506);; Molecular Function: electron carrier activity (GO:0009055);; Cellular Component: cytoplasmic membrane-bounded vesicle (GO:0016023);; Molecular Function: oxidoreductase activity, acting on paired donors, with incorporation or reduction of molecular oxygen (GO:0016705);; Molecular Function:…	--	--	[QI]	Secondary metabolites biosynthesis, transport and catabolism;; Lipid transport and metabolism	Cytochrome P450	Cytochrome P450 94A1 GN=CYP94A1 OS=Vicia sativa (Spring vetch) PE=2 SV=2	Q	Secondary metabolites biosynthesis, transport and catabolism	Os03g0223100 [Oryza sativa Japonica Group]
		Os03g0327800	1.43572e-05	-1.00677	1225	1119	686	477		51.6607	47.5	29.3726	20.2476	--	--	Molecular Function: DNA binding (GO:0003677);; Biological Process: regulation of transcription, DNA-templated (GO:0006355);;	--	--	--	--	No apical meristem (NAM) protein	NAC transcription factor ONAC010 OS=Oryza sativa subsp. japonica (Rice) PE=2 SV=1	S	Function unknown	Putative NAM (no apical meristem) protein [Oryza sativa Japonica Group]
		Os02g0227700	3.24951e-08	-1.0058	266	286	132	142		4.44968	4.87173	2.20776	2.41415	[RTKL]	General function prediction only;; Signal transduction mechanisms;; Transcription;; Replication, recombination and repair	Molecular Function: protein serine/threonine kinase activity (GO:0004674);; Molecular Function: ATP binding (GO:0005524);; Cellular Component: plasma membrane (GO:0005886);; Biological Process: protein phosphorylation (GO:0006468);; Cellular Component: integral component of membrane (GO:0016021);; Cellular Component: cytoplasmic membrane-bounded vesicle (GO:0016023);;	--	--	--	--	Protein kinase domain;; Protein tyrosine kinase;; Leucine Rich repeats (2 copies);; Leucine rich repeat;; Leucine Rich Repeat;; Leucine Rich repeat;; Leucine rich repeat;; Leucine rich repeat N-terminal domain	Receptor-like protein kinase HSL1 (Precursor) GN=HSL1 OS=Arabidopsis thaliana (Mouse-ear cress) PE=2 SV=1	T	Signal transduction mechanisms	putative LRR receptor-like kinase [Oryza sativa Japonica Group]
		Os01g0602466	0.00991793	-1.00552	73	76	44	30		3.06689	3.26668	1.86875	1.27912	--	--	Molecular Function: monooxygenase activity (GO:0004497);; Molecular Function: iron ion binding (GO:0005506);; Cellular Component: mitochondrion (GO:0005739);; Cellular Component: endoplasmic reticulum (GO:0005783);; Molecular Function: electron carrier activity (GO:0009055);; Molecular Function: oxidoreductase activity, acting on paired donors, with incorporation or reduction of molecular oxygen …	--	--	[QI]	Secondary metabolites biosynthesis, transport and catabolism;; Lipid transport and metabolism	Cytochrome P450	Secologanin synthase GN=CYP72A1 OS=Catharanthus roseus (Madagascar periwinkle) PE=2 SV=1	Q	Secondary metabolites biosynthesis, transport and catabolism	Os01g0602500 [Oryza sativa Japonica Group]
All the genes were cut off by an adjusted P-value < 0.01 and log2 fold change ≥1
Undefined, zero expression value for one of the two samples.
Genes shaded in yellow are related to stress responses shown in Additional file 9 Table S4.
Genes colored in red are the known heading-date genes.
*, common genes responding to both temperature treatments
