# Supplementary material for: Natural variation at qHd1 affects heading date acceleration at high temperatures with pleiotropism for yield traits in rice
Source: BMC Plant Biol. 2018 Jun 7;18:112. doi: 10.1186/s12870-018-1330-5 (PMC5992824; doi:10.1186/s12870-018-1330-5)
Supplement: Supplementary file 8 — Table S4. Differentially expressed genes responding to adverse stress. (XLSX 16 kb) [file 12870_2018_1330_MOESM8_ESM.xlsx]

## Sheet: Related to stress responses
Table S4 Differentially expressed genes responding to adversity stress.
Gene id	Name/Discription	Stress involved in	Ref.
Among the TOP10 genes upregulated in high-temperature treatment
Os01g0652100	Protein of unknown function DUF231, plant domain containing protein	Aluminum	Yamaji, et al. (2009)
Os01g0788500	Disease resistance protein domain containing protein	Disease	Han, et al. (2011)
Os03g0734500	Conserved hypothetical protein	Cold	Suzuki, et al. (2015)
Os04g0572400	OsDREB1E	Cold	Zhang, et al. (2012); Chen, et al. (2013); Pan, et al. (2013); Maia, et al. (2016)
Os04g0604300	MERI5	Drought	Yang, et al. (2006); Jung, et al. (2017)
Os05g0552800	Conserved hypothetical protein	Cold	Suzuki, et al. (2015)
Os09g0522100	OsCBF2	Cold; Drought	Oh, et al. (2009); Mao &Chen. (2012); Pan, et al. (2013)
Among the TOP10 genes downregulated in high-temperature treatment
*Os01g0382000	OsPR1b	Disease	Mitsuhara, et al. (2008); Jiang, et al. (2013); Kadotani, et al. (2016)
Os01g0963000	Similar to Peroxidase BP1 precursor	Drought	Lee, et al. (2016)
Os05g0211100	OsCYP51G3	Ionizing radiation; Salinity	Kim, et al. (2012); Xia, et al. (2015)
*Os06g0157500	RFT1	Drought	Galbiati, et al. (2016)
*Os08g0434300	Similar to Malate dehydrogenase precursor	Heat; Nutrient imbalance	Zhang, et al. (2013); Huang, et al. (2016)
*Os10g0463400	Ehd1	Drought	Galbiati, et al. (2016)
*Os12g0555200	Similar to Probenazole-inducible protein PBZ1	Low temperature; Nutrient imbalance	Fujino & Matsuda.(2010); Finatto, et al. (2015); Huang, et al. (2016)
Among the TOP10 genes upregulated in low-temperature treatment
Os04g0208200	Cysteine proteinase	Insect	Du, et al. (2015)
Os06g0118700	Peptidase Al domain containing protein	Drought	Wang, et al. (2017)
Os07g0195300	Hypothetical conserved gene	Salinity	Wang, et al. (2011)
*Os09g0537700	OsRNS4	Salinity	Suzuki, et al. (2012); Zheng, et al. (2014); Jeong, et al. (2017)
Among the TOP10 genes downregulated in low-temperature treatment
Os03g0215400	OsMADS1	Cold; Dehydration; Salinity	Arora, et al. (2007); Weng, et al. (2014)
Os03g0291500	OsAS1	Cadmium; Ammonium	Zhang, et al. (2012); Ohashi, et al. (2015)
Os07g0129300	OsPR1aL	Disease	Goto, et al. (2016)
Os09g0518200	OsSGT1	Disease	Wang, et al. (2008); Umemura, et al. (2009)
*Os10g0463400	Ehd1	Drought	Weng, et al. (2014); Galbiati, et al. (2016)
Os11g0625900	Leucine-rich repeat receptor-like kinase	Disease; Silicon	Brunings, et al. (2009); Yokotani, et al. (2014)
Os12g0527700	Protein kinase domain-containing protein	Low temperature	Shimono, et al. (2016)
Reference
Arora R, et al. (2007) MADS-box gene family in rice: genome-wide identification, organization and expression profiling during reproductive development and stress. BMC Genomics, 8: 242.
Brunings A, et al. (2009) Differential gene expression of rice in response to silicon and rice blast fungus Magnaporthe oryzae. Annals of appied biology, 155: 161-170.
Chen L, et al. (2013) An S-Domain Receptor-Like Kinase, OsSIK2, Confers Abiotic Stress Tolerance and Delays Dark-Induced Leaf Senescence in Rice. Plant physiology, 163: 1752-1765.
Du B, et al. (2015) Phloem-exudate proteome analysis of response to insect brown plant-hopper in rice. Journal of plant physiology, 183: 13-22.
Finatto T, et al. (2015) Abiotic stress and genome dynamics: specific genes and transposable elements response to iron excess in rice. Rice, 8: 13.
Fujino K, Matsuda Y. (2010) Genome-wide analysis of genes targeted by qLTG3-1 controlling low-temperature germinability in rice. Plant molecular biology, 72: 137-152.
Galbiati F, et al. (2016) Hd3a, RFT1 and Ehd1 integrate photoperiodic and drought stress signals to delay the floral transition in rice. Plant, cell and environment, 39: 1982–1993.
Goto S, et al. (2016) Development of disease-resistant rice by pathogen-responsive expression of WRKY45. Plant biotechnology journal, 14: 1127-1138.
Han X, et al. (2011) Cloning and sequence analysis of candidate disease resistance genes from dongxiang common wild rice (O. rufipogon Griff.). Advanced science letter, 4: 3653-3657.
Huang A, et al. (2016) Transcriptomic analysis of responses to imbalanced carbon: nitrogen availabilities in rice seedlings. PLoS ONE, 11: e0165732.
Jan A, et al. (2013) OsTZF1, a CCCH-Tandem zinc finger protein, confers delayed senescence and stress tolerance in rice by regulating stress-related genes. Plant physiology, 161: 1202-1216.
Jeong K, et al. (2017) Phosphorus remobilization from rice flag leaves during grain filling: an RNA-seq study. Plant biotechnology journal, 15: 15-26.
Jiang C, et al. (2013) Cytokinins act synergistically with salicylic acid to activate defense gene expression in rice. Molecular plant-microbe interactions, 26, 287-296
Jung H, et al. (2017) Overexpression of OsERF48 causes regulation of OsCML16, a calmodulin-like protein gene that enhances root growth and drought tolerance. DOI: 10.1111/pbi.12716.
Kadotani N, et al. (2016) Exogenous proteinogenic amino acids induce systemic resistance in rice. BMC Plant biology, 16: 60.
Kim S, et al. (2012) Genome-wide transcriptome profiling of ROS scavenging and signal transduction pathways in rice (Oryza sativa L.) in response to different types of ionizing radiation. Molecular biology reports, 39: 11231-11248.
Lee D, et al. (2016) Overexpression of the OsERF71 transcription factor alters rice root structure and drought resistance. Plant physiology, 172: 575-588.
Maia L, et al. (2016) Transcriptome profiling of rice seedlings under cold stress. Functional plant biology, 44(4): 419-429.
Mao D, Chen C. (2012) Colinearity and similar expression pattern of rice DREB1s reveal their functional conservation in their functional on servation in the cold-responsive pathway. PLoS ONE 7(10): e47275.
Mitsuhara I, et al. (2008) Characteristic expression of twelve rice PR1 family genes in response to pathogen infection, wounding, and defense-related signal compounds. Molecular genetics and genomics, 279: 415-427.
Oh S, et al. (2009) Overexpression of the transcription factor AP37 in rice improves grain yield under drought conditions. Plant physiology, 150: 1368-1379.
Ohashi M, et al. (2015) Asparagine Synthetase 1, but not Asparagine Synthetase 2, is responsible for the biosynthesis of asparagine following the supply of ammonium to rice roots. Plant and cell physiology, 56(4): 769-778
Pan X, et al. (2013) Differential regulatory mechanisms of CBF regulon between Nipponbare (Japonica) and 93-11 (Indica) during cold acclimation. Rice science, 20: 165-172.
Shimono H, et al. (2016) Combining mapping of physiological quantitative trait loci and transcriptome for cold tolerance for counteracting male sterility induced by low temperatures during reproductive stage in rice. Physiologia plantarum, 157: 175-192.
Suzuki K, et al. (2015) Cooling water before panicle initiation increases chilling-induced male sterility and disables chilling-induced expression of genes encoding OsFKBP65 and heat shock proteins in rice spikelets. Plant cell and Environment, 38: 1255-1274.
Suzuki M, et al. (2012) Accumulation of starch in Zn-deficient rice. Rice, 5: 9.
Umemura, K, et al. (2009) Contribution of salicylic acid glucosyltransferase, OsSGT1, to chemically induced disease resistance in rice plants. Plant journal, 57: 463-472.
Wang W, et al. (2011) DNA methylation changes detected by methylation-sensitive amplified polymorphism in two contrasting rice genotypes under salt stress. Journal of genetics and genomics, 38: 419-424.
Wang Y, et al. (2008) OsRAR1 and OsSGT1 physically interact and function in rice basal disease resistance. Molecular plant-microbe interactions, 21: 294-303.
Wang Y, et al. (2017) Physiological and proteomic analysis of rice (Oryza sativa L.) in flag leaf during flowering stage and milk stage under drought stress. Plant growth regulation, 82: 201-218.
Weng X, et al. (2014) Grain number, plant height, and heading date7 is a central regulator of growth, development, and stress response. Plant physiology, 164(2):735-747.
Xia K, et al. (2015) Rice microRNA osa-miR1848 targets the obtusifoliol 14α-demethylase gene OsCYP51G3 and mediates the biosynthesis of phytosterols and brassinosteroids during development and in response to stress. New Phytologist, 208(3): 790-802.
Yamaji N, et al. (2009) A zinc finger transcription factor ART1 regulates multiple genes implicated in aluminum tolerance in Rice. Plant cell, 21: 3339-3349.
Yang L, et al. (2006) Differential expression of cell wall related genes in the elongation zone of rice roots under water deficit. Russian journal of plant physiology, 53: 390-395.
Yokotani N, et al. (2014) OsNAC111, a blast disease–responsive transcription factor in rice, positively regulates the expression of defense-related genes. Molecular plant-microbe interactions, 27: 1027-1034.
Zhang M, et al. (2012) Transcriptional profiling in cadmium-treated rice seedling roots using suppressive subtractive hybridization. Plant Physiology and Biochemistry, 50: 79-86.
Zhang T, et al. (2012) Comparative transcriptome profiling of chilling stress responsiveness in two contrasting rice genotypes. PLoS ONE, 7(8): e43274.
Zhang X, et al. (2013) Transcriptome profile reveals heat response mechanism at molecular and metabolic levels in rice flag leaf. Gene, 530: 185-192.
Zheng J, et al. (2014) Overexpression of an S-like ribonuclease gene, OsRNS4, confers enhanced tolerance to high salinity and hyposensitivity to phytochrome-mediated light signals in rice. Plant science, 214: 99-105.
